# Supplementary material for: The Effect of Tobacco Smoking Differs across Indices of DNA Methylation-Based Aging in an African American Sample: DNA Methylation-Based Indices of Smoking Capture These Effects
Source: Genes (Basel). 2020 Mar 14;11(3):311. doi: 10.3390/genes11030311 (PMC7140795; doi:10.3390/genes11030311)
Supplement: Supplementary file 1 [file genes-11-00311-s001.zip]

Archive with 5 entries (4 files):
- Supplements/
- Supplements/Table S1.docx
- Supplements/Table S2.docx
- Supplements/Table S3.docx
- Supplements/Table S4.xlsx
