# Supplementary material for: The Effect of Tobacco Smoking Differs across Indices of DNA Methylation-Based Aging in an African American Sample: DNA Methylation-Based Indices of Smoking Capture These Effects
Source: Genes (Basel). 2020 Mar 14;11(3):311. doi: 10.3390/genes11030311 (PMC7140795; doi:10.3390/genes11030311)
Supplement: Supplementary file 1 [file genes-11-00311-s001.zip › Supplements/Table S4.xlsx]

## Sheet: Table S4
ageD_Hannum5	ageD_Horvath5	ageD_Levine5	mTelomeres5	ageD_Grim5	DNAmADMAdjAge	DNAmB2MAdjAge	DNAmCystatinCAdjAge	DNAmGDF15AdjAge	DNAmLeptinAdjAge	DNAmPAI1AdjAge	DNAmTIMP1AdjAge	smoPack345	DNAmPACKYRSAdjAge	cg05575921	BMI	PCSCgender	Mono	NK	CD8T	CD4T	Bcell
5.63764	6.29283	8.62961	-0.215429	3.19955	27.243	-18854.5	10715.2	24.8299	2391.43	7096.96	1068.72	0	-4.22094	0.821643	21.9	0	0.0486046	0.0549447	0.0624093	0.258328	0.0225442
5.2711	1.4233	10.8906	0.0139996	-1.40858	0.170335	-81674.5	5851.47	61.9539	-37.556	-1082.95	-39.2305	0	-2.78191	0.843243	40.2	0	0.0643606	0.0249434	0.115883	0.105549	0.041119
-0.176946	-3.29747	-3.47001	-0.329757	2.87307	3.72114	-64690	14924	87.0057	436.832	-1779.51	639.337	2.66667	9.15286	0.642629	27.8	0	0.0455993	0.16009	0.103763	0.182727	0.0535008
6.50804	7.97798	9.22544	-0.433499	-3.06628	-2.37835	-20435.8	-17000	10.4444	4286.59	-1025.57	-63.6907	0	-5.22498	0.815137	34.3	0	0.0408394	0.0647084	0.0841156	0.168837	0.0258407
0.439489	0.659208	-0.463043	-0.0594569	3.49556	7.08467	-24300.4	-5961.88	100.262	988.609	-814.769	456.892	1.66667	12.5191	0.689076	26.3	0	0.0889748	0	0.117364	0.169313	0.0583663
2.92966	-0.711685	-4.09848	-0.0761521	2.41385	-16.7136	-49143.6	-27929.5	-21.1317	-6960.79	-1586.52	393.866	2	10.3413	0.600723	28.7	1	0.0511072	0	0.0337564	0.195182	0.137808
-0.362928	-0.0686042	-5.47733	0.0671531	-3.63391	2.35471	-94010.6	30679.8	-129.709	-621.201	-4022.72	-343.354	0	-8.78128	0.842764	33.5	0	0.0310918	0.0947405	0.124529	0.235899	0.0753649
-1.2854	0.51159	-3.66589	0.164181	1.57242	14.1915	11572.6	22171.6	-95.3153	269.35	-599.98	1179.62	2	-2.2088	0.805748	31.9	0	0.0490078	0	0.0815518	0.221332	0.0724558
-3.45307	-6.67256	-10.538	0.17812	-5.28332	-5.23277	-94323.1	-36927.4	-81.7109	-934.925	-1074.1	-935.298	0	-5.89065	0.883064	32.8	0	0	-5.88221e-19	0.0023544	0.358297	0.116321
2.70612	-1.43523	-1.51854	-0.0294037	7.75708	32.2112	50906.1	51687.3	20.0277	4266.72	4028.98	2386.86	0	3.65727	0.743983	51.4	0	0.105829	0	0.0540871	0.0183947	0.0064114
-1.95128	2.00725	1.42233	-0.138699	-1.43222	-8.83744	-2140.69	-45210.8	-158.623	112.225	-3789.8	-1222.23	3	14.598	0.617673	27.8	0	0.0413093	0.0368473	0.166382	0.169654	0.0896516
1.22532	1.15693	-5.04124	-0.0238296	-2.77233	-23.0188	-96321.4	-25474.9	-8.51199	-10388.3	3776.25	-183.02	0.333333	-10.9092	0.847261	27.7	1	0.076542	0.0859313	0.0614111	0.138617	0.0812185
-7.24267	-2.30109	0.455064	0.166554	1.87459	-13.978	-108447	-15326.7	-75.3965	403.18	-294.327	-158.521	3.33333	18.2935	0.572451	30.9	0	0.016518	0	0.120233	0.274765	0.0949938
6.54547	0.523004	1.59289	-0.147287	12.7237	5.36833	-18320.7	12628.7	38.2955	-4587.75	9695.42	780.426	3	28.7395	0.557883	22.7	1	0.03752	0.00208006	0.0793183	0.0986572	0.0755451
0.898069	-1.46387	-3.97008	0.099844	-1.85929	-7.96016	271874	1438.49	-24.5088	1399.85	3349.39	165.254	0.5	-10.6744	0.895901	38.3	0	0.0694502	-3.46945e-18	0.0549435	0.139071	0.168235
0.0207125	1.22354	-4.87977	0.114617	-5.65473	-1.083	446495	-63169.7	452.138	-289.057	-1868.4	-3087.51	0	-8.63963	0.885512	53.8	0	0	0.0489061	0.128947	0.102333	0.243154
-3.9685	-2.93829	1.98667	0.196681	-2.76315	8.05773	35665.9	7297.96	-54.594	-432.531	-1814.02	388.004	0	-12.2882	0.855033	33.5	0	0.0669573	0	0.0697203	0.183263	0.0420163
-1.67063	-4.24976	-9.15324	-0.00821323	2.32637	-18.2666	-73535.5	-24108.5	-24.4383	-3345.3	-5896.6	-612.856	3	27.0207	0.519141	19.5	0	0.0575288	0	0.165157	0.176794	0.0554819
-1.54856	-1.92638	1.11397	0.216718	-0.289605	9.29771	-53776.6	-25263.4	-55.3505	850.211	1213.95	-120.065	2	2.44745	0.726031	25.4	0	0.0447446	0	0.0528992	0.268227	0.109626
3.36131	7.06842	14.4927	-0.192246	6.93334	16.8168	196412	19313.6	159.7	-1077.36	1244.22	1053.15	2	11.657	0.717698	37.2	0	0.0492432	0	0.128114	0.128786	0.0627439
-8.00329	-3.17994	-6.89278	0.0156296	-4.18111	-1.0448	-62294.1	-5535.91	-51.1869	635.409	-2251.14	-448.966	0	-8.05488	0.828767	26.1	0	0.0560525	0	0.11891	0.21321	0.0819614
-3.80409	-0.545966	-1.2088	0.202459	-5.4915	-17.3441	-38776.4	-10737.5	-58.1687	665.121	-3955.79	-180.915	0	-8.38242	0.865054	27.9	0	0.0585997	0.0136563	0.125378	0.202008	0.0372564
0.854366	-4.20656	1.61853	-0.051185	2.35101	16.1896	32474.4	10694.8	1.01545	-2324.52	-1023.35	345.792	0.666667	3.89013	0.778141	39.1	0	0.0810132	0.0165089	0.0933037	0.167382	0.0468326
-2.68022	5.09784	-8.68547	0.229259	-1.02704	-13.4078	-79320.1	-10449.9	16.3509	1886.89	-268.343	120.891	3	3.65504	0.696933	35.8	0	0.0114039	0	0.192624	0.306753	0.0120893
-2.37984	1.29699	3.76941	-0.018452	-0.474506	-20.6812	-63290.8	15146.8	-121.338	-1916.24	1987.29	-149.184	0	-2.90887	0.798261	32.8	1	0.0553026	0.0279486	0.0941587	0.169675	0.078967
-5.52578	4.01006	-0.68654	-0.0854701	-4.94492	-3.41515	-117807	4054.97	-15.088	-1706.22	-1012.14	-113.779	0	-14.3202	0.858414	40.7	0	0.0187063	0.0430798	0.201696	0.182055	0.0691948
0.530336	1.08142	1.67758	-0.133502	7.98593	-11.5822	62389.3	8962.63	-50.5936	-4741.31	706.704	1258.6	3	19.8462	0.605297	47.4	1	0.0659483	0.0179436	0.107147	0.164918	0.0438666
-0.623441	0.934495	3.65977	-0.0371541	-8.76882	-6.05181	3946.61	-47349.4	-4.10485	602.191	-548.701	-2635.02	0	-12.6678	0.885895	29.6	0	0.0521902	0.0191702	0.153008	0.224886	0.0593816
-5.85826	0.941109	2.47907	0.0701019	-3.67817	11.4446	-47521.1	4051.06	-160.062	-275.382	-1337.71	-62.1323	0	-12.139	0.829474	43.9	0	0.0604105	0	0.0380178	0.274192	0.0815319
-7.86713	5.16812	-9.4011	0.326248	1.31367	-3.92521	-75998.4	-20400	-65.8742	1792.31	-4373.34	-81.946	2.66667	16.9284	0.628333	25.2	0	0	-9.20776e-19	0.105657	0.438547	0.16409
0.947781	-1.73325	2.09278	-0.266875	4.14317	-16.5573	-101828	-20758.2	19.5928	-6519.95	3559.73	98.9459	3	13.7222	0.661955	36.7	1	0.0417728	0.025457	0.127177	0.324843	0.0678389
-4.79197	5.82338	2.32376	0.000226638	2.52933	-34.7305	-44975.7	10208.5	-151.763	-4322.5	-2050.1	436.147	3	13.2869	0.568485	29.2	1	0.0397002	0.0256408	0.168408	0.176157	0.0567757
7.09383	11.4587	15.3506	0.0252073	-0.267061	5.40862	-38453	19304.8	4.83603	3294.53	1426.47	955.822	0	-7.20449	0.875005	38.8	0	0.0689392	0	0.0226081	0.106551	0.0369261
-4.19085	-3.65083	-4.51059	0.16784	7.62248	-7.31184	-12314.8	6956.59	21.0466	-3870.43	4297.54	903.19	3	16.683	0.559818	33.7	1	0.109645	0	0.112101	0.19106	0.0502336
3.00197	-6.01077	4.24173	-0.0169595	-1.63291	-31.5693	-83435.5	-31471.6	0.922069	-5809.32	1952.19	26.9757	0.333333	-2.13901	0.818293	38.2	1	0.0299654	0.0118792	0.0780998	0.177277	0.0546769
1.77489	-0.20185	0.463425	-0.0451386	-3.11073	-6.28987	-949.778	11139.9	42.9441	819.691	-2787.41	-318.908	1.66667	-6.39428	0.754153	34.3	0	0.0734344	0.0821988	0.142539	0.0538892	0.0190725
-7.3193	1.09394	-9.34394	0.280972	-5.56529	-9.92696	-60546.7	-18485.2	-20.477	-382.825	1556.14	-756.345	0	-12.0261	0.869446	23.4	0	0.0661975	0	0.18892	0.212694	0.0423129
-2.65542	-5.91739	-4.52394	0.0343409	0.654344	-35.9577	3666.9	5356.57	-102.847	-3955.81	-94.0917	115.503	3	5.40445	0.740023	33.7	1	0.0708666	0.0286758	0.136096	0.154247	0.0397034
5.34967	1.58156	0.36368	-0.249128	-1.82327	-0.902121	57661.4	4649.8	14.2507	1087.47	-1659.8	144.91	2	-5.73565	0.829297	22.8	0	0.109164	0	0.0674555	0.183269	0.0484828
-6.81476	-3.91188	-4.13228	-0.155708	5.8523	20.4961	-64172.6	6266.38	44.144	-2568.2	-1899.41	-92.166	3.66667	20.8751	0.597277	44.5	0	0.0530935	0	0.20433	0.167643	0.0537812
4.68114	1.77884	4.86734	0.144896	-2.20699	1.48094	-55063.2	8501.74	-75.757	235.159	185.289	27.7385	0	-6.70784	0.854379	32.9	0	0.0445995	0.00903467	0.103489	0.165753	0.0410348
2.86724	0.459661	7.05937	-0.0718248	11.0672	-18.9461	374820	38169.1	334.6	-10939.6	3046.99	805.203	3.5	20.1715	0.556759	35.9	1	0.0797749	-1.73472e-18	0.0229628	0.0972925	0.0564606
-1.34535	-4.56297	-2.2284	-0.106244	5.67862	-36.7329	-123387	20471.3	-89.4867	-9584.21	4751.44	236.287	3.33333	19.4386	0.652183	32.3	1	0.0592872	0	0.131952	0.150671	0.0252748
1.21611	1.31423	-8.06855	0.240087	-6.22389	-16.7547	-149773	-25594.4	-179.264	-5217.64	-2035.91	-102.334	0	-17.6517	0.861067	33.5	1	0.0643821	0	0.05113	0.25247	0.0855258
3.53802	-0.273108	-3.94066	0.0033702	-0.0357008	8.50329	-32670.6	-16828.4	28.6323	1516.27	112.924	-556.492	1.66667	4.53323	0.74554	33.9	0	0.0272181	0	0.0833456	0.22301	0.094759
2.02738	1.2949	9.05759	-0.284195	5.63665	2.62131	36633.6	14528.7	-62.1114	-3817.01	-1684.58	731.366	1.33333	11.5554	0.734717	35.7	1	0.0571661	0	0.133291	0.14504	0.0608728
-1.26194	5.76087	3.9605	-0.079533	0.744653	25.1185	421354	7229.85	159.67	4978.36	-718.943	1274.29	0	-14.8065	0.890367	40.3	0	0.0863622	0.0156965	0.072697	0.101606	0.0226135
3.28306	-1.51079	7.66631	-0.0186629	-5.21515	-15.3337	-90063.1	-7965.55	-64.457	4222.72	2119.99	274.23	0	-13.6099	0.897711	43.8	0	0.0972318	0.058821	0.071715	0.226698	0.0264049
-2.17047	-1.34895	0.178033	-0.0305622	-1.28124	12.1284	-87744.2	18798.7	-79.0874	2109.01	610.194	295.908	0	-7.67763	0.869104	32.7	0	0.0484643	0.0202157	0.137975	0.150143	0.112527
2.64844	-5.49003	4.30193	-0.298377	-0.218263	-4.26099	-97177.7	14238	153.603	-5051.95	2026.65	-84.7131	0	-9.8529	0.78753	40.3	1	0.0580767	-3.46945e-18	0.0275045	0.206978	0.0737454
-4.01594	-6.90625	-3.0557	-0.223934	0.671036	-3.84577	-41040.6	1348.77	-94.337	3234.41	-4817.87	-50.9211	0	12.1791	0.689745	56.5	0	0.040342	0	0.140189	0.256043	0.0621503
0.998706	-5.70482	-1.90861	-0.114858	1.34333	-27.2165	-3806.32	3194.79	167.242	-3300.93	-4177.2	-479.892	3.33333	17.0259	0.60643	23.7	0	0.0724321	0.0400655	0.125357	0.17843	0.0635734
-7.39163	-12.5076	-9.87132	0.592454	-4.67044	8.92479	-107400	-22979.2	-159.316	371.539	1838.6	-591.071	0	-11.3138	0.828377	41.3	0	0	0.00884073	0.169958	0.462876	0.0799198
-5.4672	-1.42336	2.34829	0.0718116	-3.72399	-9.23497	-13905.4	-17377.3	7.30229	-735.485	-376.775	-274.473	0	-6.86777	0.804485	24.8	0	0.0554107	0.0134235	0.109274	0.206032	0.021049
-3.64294	-3.3667	-3.60154	0.309753	-4.86262	-5.6377	-82169.9	-12010.4	-11.6717	-748.283	-1861.19	-1002.64	0	-6.89386	0.867246	37.9	0	0.0353934	0	0.0642308	0.209601	0.105522
5.52687	-0.913692	2.32091	-0.110142	1.26708	9.25275	114728	21787.4	125.301	326.655	846.268	1361.85	0	-8.20986	0.861023	35.1	0	0.0960126	0	0.0457849	0.0756873	0.00565892
-3.26692	-2.77634	2.9405	-0.00934045	3.99657	10.5509	59829	10816.1	-80.4808	-5333.12	-666.203	824.924	3	9.13967	0.731883	36.8	0	0.0828702	0	0.0371618	0.100639	0.0158849
0.0680794	1.3486	5.79843	-0.181014	8.43059	-11.3278	-17582	20226.7	-190.306	-4614.44	1245.04	589.725	3.33333	25.8415	0.533803	50.4	1	0.0684455	0	0.0503906	0.138922	0.033036
0.688736	0.920443	-3.03422	0.171167	-4.39003	30.1409	-16237.1	-46972.7	56.3452	4836.68	-175.952	-2707.05	0	-4.17998	0.870816	34.8	0	0.0208891	0	0.111379	0.275104	0.0339115
1.78951	-2.19319	0.410295	0.258241	-4.71992	17.9925	-36050.3	-20335.2	-138.163	5059.15	-742.255	-733.021	0	-11.6241	0.864961	39	0	0.0334568	0.0182896	0.0563023	0.265726	0.0396732
-0.0397164	-3.84261	-0.626385	-0.00656124	-0.936115	7.06761	-39843	26377.7	-149.731	1393.2	-3266.34	601.082	0	-4.12409	0.804391	58.1	0	0.0742477	0	0.164472	0.15592	0.0503801
2.23084	2.87476	3.95991	0.163582	-2.97128	24.5995	-98519	-13669.8	22.328	2232.17	-903.914	-468.461	0	-9.89077	0.883286	34.2	0	0.0353004	0	0.153712	0.263359	0.0480798
-3.80347	4.3134	-0.822362	-0.0170976	7.57598	-11.8462	36179.7	10086.6	27.4946	-3833.31	3462.54	811.956	1	17.7117	0.658528	35.6	1	0.098789	0	0.185042	0.11895	0.0354039
-5.83715	-4.39508	2.1895	0.206002	-0.679159	10.8502	-59267.7	-9758.89	0.306882	352.756	-2719.42	603.259	1.33333	-2.08274	0.764075	59.7	0	0.0207841	0	0.0833961	0.301687	0.0225734
2.34979	9.95673	3.83642	0.0430188	-0.392391	7.42189	458902	2051.49	312.181	3182.5	306.01	-617.192	0	-8.90721	0.845893	32	0	0.0428452	0	0.0770307	0.144524	0.00522729
-1.04965	-4.93263	-5.1311	0.0788237	-3.31725	-38.9704	-199626	-25722.7	-105.134	-5500.91	1360.05	34.4447	0	-4.00638	0.807215	40.9	1	0.0499899	0.167093	0.0691254	0.132133	0.0163089
0.327695	0.441743	-1.42057	0.226986	-3.66144	-6.33608	-101761	9119.89	-185.174	950.084	-991.962	727.998	0	-10.6618	0.86991	37.5	0	0.0409002	0	0.00183712	0.202713	0.0541216
3.69266	7.74	5.86421	0.090225	-4.54453	-2.63857	374455	-30811.8	314.758	167.782	-1051.05	-559.835	0.333333	-17.4886	0.86012	34.4	0	0.0426914	0.00444091	0.122125	0.129683	0.126548
-0.789504	-0.369613	-2.48909	0.0481778	1.3696	-4.75413	-7644.68	-6574.55	123.39	4164.16	-2228.57	-526.586	3.66667	13.3583	0.687277	32.1	0	0	-2.31206e-19	0.111923	0.343635	0.16002
1.40742	-5.71164	2.87068	0.0411109	-1.07087	8.56495	33319.5	3807.75	75.938	2075.56	1244.14	998.742	0	-11.6484	0.894915	31.8	0	0.0499756	0	0.0688683	0.159595	0.0239102
-2.43481	4.44075	3.56556	-0.0548146	1.89973	12	-33894.4	312.027	-73.3676	2189.67	724.404	140.573	3.66667	6.89197	0.665165	39.2	0	0.0423914	0	0.122553	0.256825	0.0591142
2.13661	0.375528	2.66563	0.0719448	1.82603	25.66	65718.3	41760.2	49.1784	3683.84	-2145.68	920.524	0	-5.56256	0.807992	34.8	0	0.0870473	4.53992e-21	0.0483749	0	0.0910629
-2.6611	0.13079	-4.27881	0.0349806	3.42097	-17.5867	359893	-38660.4	180.191	1033.32	-1694.97	-363.298	3	20.3106	0.642329	22.2	0	0.0419764	0	0.107636	0.257296	0.104054
-0.982294	4.26378	3.15654	0.0845182	6.07686	30.5809	-3950.13	5409.08	23.7075	3764.13	2042.99	263.153	4	15.0596	0.567	32.1	0	0.0534871	0	0.0722239	0.184962	0.0305804
0.511448	2.5963	-0.572636	-0.212363	4.95436	11.6024	-95455.3	-4797.49	39.2512	1988.26	-2460.74	-555.887	4	25.1892	0.555951	29.6	0	7.69692e-19	0	0.131717	0.274921	0.0566262
2.77435	-0.910709	6.86462	-0.188679	0.436933	-3.07087	-18613.6	29943.5	-64.7017	1350.05	-2469.89	-455.068	3.66667	6.54936	0.65598	51.9	0	0.0287058	0.0176927	0.0920594	0.18573	0.186139
7.08947	3.87709	7.28984	-0.0102898	5.83821	33.3716	49934.9	34080	199.159	4026.81	1248.58	1585.05	0	1.71564	0.849208	48	0	0.0856897	1.25726e-18	0.0132598	0.0238923	0
0.109487	-4.44109	6.48655	-0.0715037	2.51036	20.7902	121205	34826.2	-4.25847	789.754	802.374	927.179	0	-4.25703	0.852648	48.9	0	0.0700861	0	0.0318919	0.0838774	0.0114553
1.74608	-9.50593	4.05202	-0.0789481	16.7941	7.36456	445284	52864.8	450.441	-5701.17	2269.61	672.576	3	34.3976	0.474461	21.7	1	0.103503	0.00227265	0.0634056	0.131943	0.0297204
-2.37105	1.10103	2.83971	0.0894901	1.57682	14.1035	-75183.9	25984.1	-57.9516	3781.97	4495.7	330.291	0	-1.11476	0.810978	30.7	0	0.0780413	0	0.0613455	0.0950498	0.0102494
-0.836025	0.532388	9.04142	-0.0198695	6.90277	29.9175	1109.79	36736.9	237.864	472.401	-136.129	654.61	1	11.5367	0.692688	55.2	0	0.0664263	0	0.0979635	0.144632	0.0367612
0.158389	-1.46313	-3.47054	-0.0172215	6.45783	-9.40807	-178681	-4559.89	-25.5943	-4298.29	1619.27	703.831	4	20.1335	0.630952	25.8	1	0.073231	0.0253093	0.126405	0.148315	0.0629491
2.00424	0.918587	0.654231	-0.010971	1.84157	-1.85374	498835	12394.4	215.844	2205.16	766.007	434.903	0	-3.9586	0.839994	47.5	0	0.0431168	0	0.0657003	0.140256	0.101453
-2.12293	1.1792	3.7746	0.066775	-3.7363	-10.9737	244734	-32042	-103.663	-1726.93	2429.01	-944.296	0.333333	-6.75193	0.836824	34.2	0	0.0575084	0	0.147188	0.193096	0.0496502
-4.20637	-4.66131	-6.01157	-0.157637	-7.35971	-6.24341	-36831.6	-29958.3	12.9326	-819.14	-5281.92	-965.06	0	-12.9148	0.868455	28.7	0	0.0300141	0	0.151904	0.210787	0.0483044
1.08379	-2.23227	-11.5887	0.256882	-0.98376	-36.003	-175042	-17230.8	-79.9183	-4425.98	-659.498	-481.537	1.33333	7.13951	0.721137	30.6	1	0.0408844	0	0.12729	0.287608	0.0639021
1.79281	-2.57325	-0.369289	0.0206141	-1.20162	3.73131	-122965	-13141.4	350.074	4674.42	1284.57	-40.6255	0	-4.25241	0.831639	32.9	0	0.0728458	0	0.0754865	0.140806	0.0281274
-3.45698	-1.60633	-6.35085	0.262212	5.55956	-8.24802	-40144.7	32724.8	138.078	-398.092	-5908.83	-644.03	4	29.2284	0.549938	37.3	0	0.0492999	0	0.167518	0.191432	0.0924675
7.87859	3.27211	1.87657	-0.122228	5.08859	-9.64498	-72105.1	-1617.29	-103.785	2118.92	3334.37	886.102	0.666667	12.9973	0.612022	31.8	1	0.0489518	0	0.0836453	0.087228	0.0455379
-0.911453	-3.36226	3.67528	-0.101362	6.62782	-11.6441	-20748.3	7182.89	-22.2645	572.16	3791.47	104.024	4	27.3352	0.609458	32.1	0	0.0403072	0.0221298	0.10346	0.134563	0.10754
-0.46624	3.04047	-1.49257	-0.128739	2.24717	1.11398	16082.5	45885.5	0.10013	1641.37	4526.89	891.843	0	-10.1524	0.812428	46.4	1	0.054148	0.0659718	0.296806	0.0928071	0.0193809
-0.65735	3.04691	2.88698	0.0631525	4.74375	26.7606	458073	28858	221.777	-6299.74	-1160.14	574.667	0	-2.39164	0.846753	36.1	0	0.0620067	0.00890552	0.0462259	0.116521	0.032946
2.53182	-4.70973	-1.6154	-0.0749958	-5.91747	-2.80135	-95000.8	-17177.3	-117.585	4924.69	1658.75	-289.4	0	-14.7177	0.842332	41.2	0	0.0663632	0.0416343	0.113492	0.140962	0.0621787
1.59313	-2.83634	-4.10692	-0.075341	3.48781	36.2869	56030.1	37861.4	81.172	3715.66	3022.26	709.774	0	-4.93532	0.87775	28.2	0	0.0595494	0	0.0336522	0.227529	0.00709657
0.96022	-0.877104	7.45527	0.122417	-1.44441	15.2466	-50300.4	26979.6	60.801	-1515.32	557.856	355.079	0	-13.3643	0.892245	30.2	0	0.0872932	6.11537e-20	0.0332537	0.0682386	-1.0842e-19
5.2945	3.53431	6.42701	-0.120236	6.91837	-22.85	-33167.8	9644.48	56.6193	-6380.42	903.319	876.279	1.5	19.9715	0.661771	43.6	1	0.112627	0	0.0534077	0.13183	0.0218962
5.79967	3.60112	-6.58815	-0.219218	7.76713	33.5772	50049	-421.799	80.2405	-63.1959	1765.19	-349.182	4	22.441	0.574249	41.9	0	0.0630686	0	0.0992518	0.272035	0.0340892
-3.59454	-1.41857	-12.5401	0.020567	-3.15095	-15.7778	-170343	-30410.3	-42.4266	-301.298	3146.48	-700.223	0	-6.81082	0.795144	44.9	1	0.0646307	0.0156037	0.167443	0.222854	0.081566
2.2025	0.461977	4.16034	0.0449303	5.94825	14.1254	-45543.8	8174.83	-2.07594	367.946	1750.97	81.8574	4.66667	19.7362	0.533738	29.2	0	0.0614119	0	0.0681124	0.0892902	0.0493434
1.09338	3.82877	7.77438	-0.313355	13.2072	39.0013	245060	64375.4	-0.0382978	-4025.62	532.987	361.561	3	22.1907	0.519098	21.2	1	0.0966652	0.0440778	0.0601531	0.0963975	0.0249005
-3.45021	8.8481	0.451371	0.175146	-1.16087	-7.06987	-92248.4	10068.4	-103.557	4048.9	1848.94	-739.742	3.33333	3.48587	0.768785	36	0	0.0434166	0.0544225	0.20847	0.2667	0.0181076
1.63346	1.2176	5.18923	-0.172352	0.665472	-7.65698	-44696.7	-3058.78	57.387	-3348.96	7247.33	663.29	0	-10.6865	0.861037	44	1	0.0760746	0.012572	0.0819986	0.128407	0.0565823
-4.22699	-3.7682	-5.28061	-0.0139046	7.38528	4.04017	-7690.58	35874.5	235.428	-2268.29	-1684.53	-169.879	3	25.0319	0.645925	21.3	0	0.0371793	0.101894	0.132773	0.19459	0.0537656
5.38069	8.141	5.81609	-0.394375	7.28878	5.65493	2204.38	13415	12.1491	-1811.31	680.949	531.203	3	16.4663	0.56942	33.8	1	0.067958	0.036167	0.0849574	0.0868835	0.0261412
-5.20858	-4.92435	1.79358	0.133414	-4.43352	-8.45292	442032	-21377.4	-35.3608	6372.25	-3175.1	-85.2091	0	-12.6297	0.822427	38.7	0	0.0861188	0	0.0819487	0.133046	0.10342
-0.345427	-4.59022	0.82458	0.294864	-5.94046	-7.95686	-85528.5	-34280.7	-115.766	361.697	-947.375	-869.499	1	-7.96472	0.852564	37.3	0	0.047348	0.0293363	0.0935948	0.167832	0.0773821
5.10207	8.91068	3.63614	-0.190374	-4.6549	0.49577	-17945.2	34592.6	-49.6188	1784.21	-620.184	532.657	0	-21.3276	0.873697	45.6	0	0.0770002	0.0764208	0.138217	0.121728	0.0725951
4.7162	-3.09579	1.13865	-0.277492	-1.48176	6.85669	-59171	4128.67	-122.56	1006.98	-370.108	208.956	0	-4.36714	0.748341	37.9	0	0.0559987	0.0153595	0.0427917	0.159483	0.0536675
4.65757	3.80404	0.745028	-0.103599	-3.37923	4.96647	94720.6	21341	-154.242	3504.5	-236.376	205.87	0	-14.8015	0.860145	60.3	0	0.0472411	0.0379144	0.115077	0.108331	0.069447
0.376743	-3.63456	-4.22139	0.156475	-4.72118	-11.1814	-78098.7	3854.76	152.9	-548.984	-2167.77	-977.741	0	-8.59241	0.849215	32.2	0	0.0668035	0	0.124168	0.205855	0.0491586
7.17947	2.32049	5.07762	-0.000673602	-3.54949	11.2562	-54661.9	-1368.81	-85.4559	2640.53	1592.1	101.918	0	-14.2996	0.874182	67.8	0	0.0621257	0.00302031	0.066681	0.20152	0.0874129
1.0134	0.143456	5.40182	-0.0739067	0.610207	3.41182	14169.1	-10097.6	23.8246	-6520.23	3400.59	-1264.04	0	-1.88256	0.814871	61.6	1	0.0849976	0	0.0778057	0.143647	0.0181045
-3.35674	-2.21634	-4.42814	-0.555714	4.53842	0.699744	229408	47571.1	154.817	3438.57	-3147.47	-421.808	3	14.4964	0.603648	33.7	0	0.0973971	0.132435	0.255867	0.0112151	0.0257938
-1.57734	-2.96876	-3.88692	0.230278	-5.94311	1.00484	-91044.4	-31260.4	-37.3409	4721.8	-767.652	-363.558	0	-12.9571	0.868791	29.4	0	0.0683986	0	0.11058	0.230457	0.0252111
1.59201	4.9462	1.18476	-0.206546	-1.33837	-20.7154	255577	-20500.2	187.627	-3967.39	1971.78	-786.36	0	-8.13309	0.871149	30	1	0.0662139	0.0718915	0.212439	0.0910936	0.0551986
0.882863	3.8888	1.44501	0.114086	-3.26844	-1.99749	150855	-2137.85	-45.1899	1174.95	-804.338	350.117	0	-12.7117	0.861021	24.8	0	0.0799062	0	0.0939847	0.134838	0.139243
1.2903	2.81794	-3.5102	0.0498091	2.63283	-5.33104	25270.7	-6225.65	-122.017	-4942.92	2701.82	-227.212	0	5.5221	0.793077	51.5	1	0.0752293	0	0.207457	0.101099	0.0453984
0.55245	4.31437	1.12447	0.0570104	0.837706	6.41579	-103677	-14923	57.1629	-590.349	2565.85	-653.261	1	6.94853	0.654798	33.3	0	0.0788868	0	0.151407	0.14019	0.0550148
-0.211377	-5.74905	4.08029	-0.0187404	5.94196	6.74207	-109721	-4337.51	174.852	-707.571	-2672.58	-128.687	2.33333	26.4293	0.60355	28.3	0	0.0296299	0	0.0724053	0.186078	0.0308012
-5.45633	-1.38367	-10.7406	0.492586	-9.74237	-17.1517	-136253	-33811.1	-210.961	-2036.22	-2307.12	-759.625	0	-18.7087	0.850589	37	0	0.026881	0	0.14386	0.239893	0.124707
-0.148034	-2.40433	8.32068	-0.103575	9.48553	25.2395	42938.6	4389.51	176.39	914.395	5166.57	-30.6401	3	25.6277	0.50888	36.3	0	0.0970555	0.00990526	0.0766312	0.156303	0.0101789
4.89581	3.11583	5.90848	-0.198236	8.8377	-0.97593	-49760.5	16376.1	58.4828	-3734.42	209.967	494.815	2	24.2994	0.511956	27.5	1	0.0847478	0.0473725	0.0978481	0.108905	0.0162995
-1.84576	-5.33904	5.43657	-0.0874324	6.64519	3.83087	70972.9	-25.068	168.262	1175.18	-2656.07	575.696	4.66667	23.9478	0.500106	31.4	0	0.0802935	-1.73472e-18	0.0590217	0.126577	0.11766
-2.50915	-5.13969	0.621237	0.0624979	0.851656	20.8869	-10035.2	36639.8	-195.85	2250.92	4322.64	1222.21	0	-10.8374	0.903202	36.8	0	0.0603589	0	0.0415397	0.196751	0.0934511
0.038	-0.525374	0.439444	-0.0191455	2.92797	44.8606	-112893	-15523.8	24.3688	4993.86	1017.66	-115.181	4	5.88623	0.634257	38.9	0	0.0243054	0.0112089	0.112668	0.26799	0.0587731
0.892325	1.67852	-5.41228	0.067205	-4.10569	-31.5525	-92342.7	532.885	-134.799	-8753.04	-1372.77	-33.5729	0	-11.6125	0.868411	16.4	1	0.0689177	3.46945e-18	0.0678722	0.161144	0.00842864
1.66203	3.66158	-1.42617	0.104689	-1.79649	-58.3744	33665	-10010.7	-128.975	-6532.02	2974.35	904.935	0	-3.70489	0.872962	41.1	1	0.0852021	0.0142262	0.120447	0.179807	0.0730339
3.36936	0.0250499	7.8164	-0.0780198	3.17801	-14.1323	-40239.5	2895.36	-104.677	-6044.19	4820.99	1110.05	0	1.3856	0.754197	50.5	1	0.089014	0	0.0559979	0.0792265	0.0124008
-0.90269	-4.1666	-0.93212	-0.150423	2.63988	-4.19013	-146962	-21407.2	-25.7907	6028.29	540.344	-894.611	3.5	23.5876	0.558898	37.6	0	0.0348666	0.0370125	0.137022	0.16134	0.118601
2.48806	4.00597	4.03567	-0.0915167	0.930638	22.4861	-71988.2	-2979.99	32.4974	160.919	-2016.59	775.384	0	-1.16803	0.887841	30.9	0	0.0663917	0.0360276	0.103547	0.137041	0.0359102
-0.187607	2.76626	1.35041	-0.0270754	-5.90973	7.41316	-29903.6	-33624.8	-118.371	1399.33	325.507	-513.774	0	-15.1981	0.858099	30	0	0.0797281	0	0.0543972	0.265614	0.0416119
1.29262	4.44381	1.2864	-0.00330994	4.37387	-11.8033	-45457.6	10070	-76.206	-1807.75	373.955	-92.4411	2	14.7984	0.679695	37.5	1	0.0736707	0	0.0898004	0.269912	0.0526622
-3.58109	0.666249	-4.72215	0.0584623	8.12358	-15.254	38406.6	-6109.15	-67.824	311.857	-1578.18	402.603	4	30.8677	0.556264	19	1	0.0249595	0	0.12285	0.291737	0.0390937
0.63143	3.28058	-5.41276	-0.0118444	-5.15567	0.685994	-137731	-18862	-68.5525	-132.029	-3635.06	-307.588	0	-9.10117	0.878277	33.5	0	0.0494313	0.0476108	0.111537	0.172029	0.069537
0.633543	-1.72757	-6.73122	0.0611088	-4.96477	-11.4388	-71565.2	-6329.32	30.402	306.704	-5529.69	751.352	0	-12.0802	0.870526	28.3	0	0.0615098	0	0.0495539	0.16593	0.0290132
-2.6017	-3.88819	0.4706	-0.0398647	-6.3172	-35.4479	-156641	-30751.7	-247.173	-1368.72	-4839.46	-836.344	0	-4.89333	0.833836	30.9	1	0.0365607	0.0562024	0.164088	0.214953	0.0309846
-0.441062	-4.32066	-7.98412	-0.00538842	2.87401	-1.47681	-110675	-951.303	13.5159	-3277	-2496.23	-743.224	0.666667	20.0766	0.54775	17	0	0.0425131	-1.73472e-18	0.110517	0.202246	0.0489101
3.30165	-0.120964	-2.11177	-0.205797	6.3101	12.4796	-24.5418	6972.56	157.889	945.493	345.788	-64.0899	3	21.3599	0.657995	31.3	0	0.106547	0.0160399	0.0758199	0.0607947	0.0546032
-3.48504	-0.719372	-4.94281	-0.139318	3.25588	5.40766	-26521.7	-17343.3	95.1951	1046.94	4284.58	-380.205	3.66667	13.0527	0.660969	30.9	0	0.0456757	0.00607633	0.135852	0.252097	0.0732675
5.20495	-2.11542	2.08387	-0.187184	3.26855	4.96466	-21648	19560.3	124.533	7269.97	-966.285	846.245	1.33333	8.71432	0.729718	50.1	0	0.0420467	0.0591261	0.0733102	0.177272	0.0728201
2.19662	-0.501735	11.4105	-0.500181	3.9297	0.319156	231704	-4660.51	190.288	2923.6	1472.69	-728.71	2.66667	15.1679	0.703263	17.3	0	0	0.219541	0.213716	0.271709	0.0729545
-4.12797	-3.51095	-3.74621	0.0551745	-4.78985	13.9378	34728.2	-8829.15	-41.2744	1168.37	-3343.06	-721.479	0	-13.1664	0.852287	34.4	0	0.0568777	0	0.127314	0.23616	0.0132742
5.7318	6.44714	6.12276	0.000209022	-0.933709	9.94711	67396.6	1169.93	-12.1223	-1022.43	1382.61	167.899	0	-7.61011	0.876277	39	0	0.058805	0	0.0622324	0.12878	0.0252593
7.38354	-2.18314	3.28797	-0.286633	10.4061	-15.8514	-29661.6	20105.4	-34.2719	-3866.02	-856.366	710.339	4	34.5559	0.457193	34.3	1	0.0479668	0	0.0525717	0.132244	0.0617204
4.7744	10.7037	11.3846	-0.0684336	-2.5581	5.86348	-53186.2	-7365.59	-59.2458	2219.16	3485.89	272.553	0	-11.0835	0.868596	46.9	0	0.0275739	0.0214565	0.13279	0.227443	0.077565
3.96266	2.13742	1.39794	0.142696	6.23596	17.7205	492456	22526.4	308.829	1218.4	2353.08	-45.4767	0	7.00261	0.737834	43.1	0	0.0724102	0.0188102	0.0355263	0.0587405	0.0232397
-3.84637	-2.04111	2.29405	0.0105895	-2.8891	3.43843	-33727	7981.58	53.3272	3722.02	2417.62	101.119	0	-12.8283	0.835533	23.9	0	0.0823748	0.0355414	0.108512	0.11003	0.0296337
-5.07056	-3.3387	-12.2298	0.209701	-0.73001	-29.7191	-117235	7504.97	33.1473	-2261.98	490.081	283.414	0	-2.30454	0.865626	27.8	1	0.0566961	0.0462741	0.0824367	0.217545	0.0671406
-0.522614	3.50561	0.631392	-0.00845639	-4.06855	8.03133	-47892.9	11819.6	-163.626	2625.44	1770.32	452.701	0	-17.9816	0.8652	45.2	0	0.0345049	0.00502959	0.104216	0.213671	0.0958658
-4.82676	-0.944899	-6.99449	0.32839	-3.41512	-9.91784	-31694.5	1906.38	-86.0972	-682.37	-2643.4	60.1016	0	-6.01575	0.854302	29.7	0	0.020062	0	0.116999	0.233188	0.140178
7.56697	4.68	-0.835638	-0.0731428	3.76914	-17.5204	5889.72	-2230.79	-20.2764	-8414.3	7.58113	-422.553	2.5	14.1849	0.634431	23.4	1	0.0311736	0.0420877	0.141036	0.217647	0.0315733
1.64914	2.39479	11.8196	-0.0374033	8.87159	54.5013	170350	67554.8	90.058	527.905	2643.38	2184.78	0	-1.04265	0.834784	39.9	0	0.0517425	1.02316e-19	0.00333574	0.00427758	0
-4.24576	-2.20811	-6.66031	0.329984	-6.51367	-10.198	-68301.1	-49668.7	-306.607	-3574.84	221.538	-2409.75	0	-0.59183	0.8396	46.9	0	0.027536	0	0.0697385	0.180992	0.0795549
-15.7318	-8.81973	-16.7225	0.422161	4.25396	-7.03003	-78344.2	-4432.76	0.294563	121.083	-3579.76	-527.697	0.666667	27.9551	0.600923	27.1	0	0.0502751	0	0.0846644	0.145287	0.0978844
-0.260385	0.0949972	-3.97636	-0.0567457	1.09172	-27.2718	-105016	-34754.7	209.627	-1136.8	-57.6158	132.509	2	15.6039	0.608394	31.6	0	0.0596564	-1.73472e-18	0.0451971	0.249017	0.0643566
-5.96193	-0.907863	-2.4861	0.255198	-5.58639	-8.5365	-35997.3	24167.5	-61.214	-1409.04	-1970.74	396.552	0	-20.0435	0.872935	37.8	0	0.0885208	0	0.0523736	0.166605	0.0782063
5.18095	-0.136617	-7.79169	-0.11317	2.98881	11.2934	1448.72	39713.2	102.943	207.571	2514.26	-811.157	0	6.73375	0.793352	29.3	0	0.0447461	0.0306298	0.113901	0.130724	0.0321519
-4.04945	1.91367	-7.7105	0.124727	-0.00949103	-17.0259	-130330	-19488.9	-26.5323	-4315.9	2743.89	70.6035	0	-0.389445	0.763364	32.1	1	0.035588	0	0.126035	0.300547	0.037389
1.9691	0.0162807	6.46856	0.0330888	-1.41948	14.7021	-100368	1459.34	2.50644	752.466	-1757.56	-559.976	0	-1.90726	0.865994	25.4	0	0.0937395	0	0.0226495	0.0713202	0.0122594
-2.23557	-3.49376	0.159891	0.0272662	-0.820521	13.7261	4918.48	17897.1	87.6013	2288.01	5471.79	605.012	0	-14.9727	0.881252	42.3	0	0.014007	0	0.136256	0.217671	0.0760382
3.9953	-0.852821	3.18311	-0.056527	4.46348	-1.23913	-11061.7	6926.15	-160.173	-5901.41	-650.635	15.8774	0	12.6039	0.677669	20.2	1	0.0303472	0	0.0656404	0.112338	0.0886096
-7.37187	-1.86372	-10.3623	0.152382	-5.05406	-25.8583	-92317	-29636.2	108.463	-2277.53	-2845.51	-765.558	1	-2.30929	0.836441	33.1	0	0.0626674	0	0.179856	0.170971	0.094595
1.78007	1.59737	-0.205225	-0.0330292	-1.9166	-10.7972	-144626	-9376.9	60.5093	-6615.3	234.31	125.835	0	-10.2007	0.859061	36.3	1	0.0573751	0.00741907	0.180867	0.241926	0.07559
4.21532	0.777828	3.62383	0.165498	5.95987	14.3287	32965.9	5322.11	53.1179	5106.46	2506.22	-53.4393	3	19.3762	0.530516	37.5	0	0.0653712	0	0.0460747	0.097342	0.0501562
0.119136	-0.392771	3.23747	-0.204003	1.84301	8.17075	433447	17875.2	348.357	-1822.99	892.723	637.982	0	-9.77753	0.851777	29	0	0.0862143	0.0111193	0.101952	0.143244	0.00883614
-2.32998	-7.8017	-3.49624	0.139429	-1.18977	2.95669	-63221.7	11649.5	117.88	-1405.42	-3637.7	756.933	0	-6.08055	0.874959	33.7	0	0.0480652	0.0309071	0.0740384	0.14941	0.0161332
-3.26537	-0.886928	-8.77978	-0.0307883	-1.81163	15.6556	129952	-460.912	53.7148	1613.74	-991.672	144.526	1	-11.3412	0.847308	31.9	0	0.0741044	0	0.18296	0.251108	0.0701514
-2.27845	4.94115	1.22718	0.159139	-1.7383	-1.20698	373705	-24545.4	70.922	4501.11	-119.914	-443.479	0	-4.92096	0.895047	36.1	0	0.0328217	0	0.165931	0.204459	0.0176562
0.0408753	-3.21193	9.08157	-0.199593	8.5388	9.26172	-40449.3	-19380.9	193.005	1758.32	-611.059	-243.353	3	35.9116	0.489297	16.9	0	0.0513639	0.00197848	0.0860828	0.15445	0.0369303
-0.953057	-5.88683	1.14048	0.343832	-0.94344	6.43899	-96346.6	31036.6	-171.987	2454.37	-2527.81	793.394	0	-4.73687	0.920247	38.7	0	0.0927273	0	0.148139	0.183219	0.036735
-0.408487	-4.73272	-5.10596	-0.0870691	-4.46367	-0.402474	-56031.2	-27984.4	40.4543	462.102	-2546.39	-554.392	0	-7.16875	0.77482	28.2	0	0.0364505	0	0.134508	0.296107	0.0336334
4.51707	1.24911	5.23622	-0.47399	-2.24246	-18.34	-27312.9	-9655.54	-109.113	-6802.88	-415.936	737.669	0	-11.7059	0.828735	30.7	1	0.0632535	0.171301	0.104022	0.0330955	0.00912234
2.67533	2.40441	5.72182	-0.194242	3.51338	25.7969	-5453.23	2471.61	-70.2195	11.5457	1154.06	34.1256	0	8.55964	0.692036	37.2	0	0.0317656	0.0472102	0.144516	0.171132	0.0365534
5.66449	1.83654	0.120818	-0.0125622	5.78187	27.2158	529835	38644.2	342.256	1863.71	2300.21	768.581	3	-3.83485	0.817521	57.5	0	0.0975971	0.02115	0.0479695	0.0699387	0.0692051
2.0454	-5.69811	6.29166	-0.0552919	-0.177972	17.875	-8406.46	8401.2	41.2619	4645.96	6856.21	738.28	0	-12.916	0.871749	29.3	0	0.159921	0.0179501	0.0657229	0.0353362	0.0106276
3.67481	-8.40467	5.09914	-0.00254432	1.57255	-11.6686	-65889.6	6115.06	-109.113	-3256.29	3840.27	-179.532	1	2.0279	0.853708	17.4	1	0.0993242	0.0777051	0.0685762	0.164955	0.0210074
-3.10291	-0.844777	-6.84701	0.167095	-6.05738	22.2718	-119155	-30921.2	71.3897	4392.5	-2597.21	-431.429	0	-17.901	0.896915	22	0	0.037648	0	0.0797378	0.280562	0.083113
9.03192	-4.24145	5.92623	-0.364027	12.3485	15.5889	88.4275	47946.5	5.87568	-4891.09	4516.31	2316.94	1	17.7404	0.598747	31.4	1	0.0776254	0.00193631	0.0634886	0.0372937	0.027177
-5.28882	-0.652602	-6.09359	-0.000785887	5.54136	21.7516	21337.8	1088.48	0.581595	4652.63	3381.98	302.517	3	14.5129	0.650478	48.6	0	0.00325603	0	0.0477737	0.261772	0.108285
-2.09768	0.335698	4.68762	-0.08741	4.35712	13.4501	31078.8	2878.28	-38.3115	-799.846	-387.815	244.392	0	14.1975	0.648423	47	0	0.114719	0	0.078918	0.184663	0.0432575
6.88612	2.81066	3.87978	-0.380294	4.33311	-18.6874	-152043	-24199.1	25.4317	-2409.62	-180.453	-180.25	0	21.5698	0.612816	30.8	1	0.0387509	0.0414213	0.0855411	0.21311	0.090981
-0.0794311	-1.10331	4.71035	0.27433	-3.90187	-5.58234	-99378.1	19333.9	38.5544	2287.59	-86.3345	27.9558	0	-12.766	0.889833	42.3	0	0.0784869	0.00128643	0.0892501	0.161999	0.0422812
1.27012	3.56886	2.64553	-0.156093	-3.55195	3.08703	27501	-3309.69	142.179	36.2158	376.373	-254.185	0	-13.736	0.888505	30.9	0	0.0465425	0.0646106	0.133601	0.0998508	0.0299624
-0.559839	-2.54059	-7.01122	-0.0569488	0.886847	-5.28136	-110627	-39309.2	-50.2005	-1757.55	-2185.61	-719.759	0.333333	18.3588	0.556459	33	0	0.0446493	0.060047	0.0910297	0.208225	0.0660098
-2.42189	0.937097	-3.09668	-0.029134	-1.33091	33.7466	-122051	14836.6	-164.148	-254.572	-0.71057	315.145	0	-11.6956	0.879824	24.5	0	0.018472	0	0.0633471	0.224809	0.0664369
-0.136354	-4.77634	-0.866334	0.117364	-5.0869	-2.29561	-73290.1	-34367.8	78.1036	2166.01	-2058.21	-859.714	0	-7.14073	0.831551	40.7	0	0.0220061	0	0.0981356	0.234174	0.123663
1.07653	-0.0416734	3.37823	-0.240689	0.119283	23.0437	-46717.5	25906.7	-121.541	1164.84	-401.589	622.98	0	-6.82695	0.870223	35.8	0	0.0788975	0.00223395	0.0725486	0.242815	0.0644237
-0.464248	-1.77742	-0.203791	0.106848	-3.92002	13.0116	-71280.3	-14817.6	-190.671	1973.6	-1175.36	32.0319	0	-10.7252	0.863378	40.6	0	0.0397367	0.0210679	0.0844739	0.296535	0.0387862
-2.16789	-6.02412	-5.29691	0.429162	-2.12449	2.00837	452635	7402.28	122.475	1050.82	-833.409	-11.3715	0	-15.0994	0.889025	34.4	0	0.0486852	0	0.0165006	0.140613	0.0226972
1.28143	0.159425	-1.27935	-0.00883597	2.46597	-24.7321	419054	8925.28	124.894	-6497.22	2174.93	129.74	0	-2.23064	0.821074	23.6	1	0.0516832	0	0.0484077	0.176629	0.0711473
0.615478	-6.6642	-1.03853	0.00195964	5.99538	15.0584	-143482	-3918.06	126.499	1373.12	925.201	414.858	2.33333	20.3899	0.658035	43	0	0.08235	0.0211492	0.111323	0.208857	0.00627034
-3.26116	-0.0226266	2.90881	0.0217576	-3.77841	1.28656	37492.5	-6325.32	-66.1794	2530.56	-2159.62	431.399	0	-12.0301	0.860698	28	0	0.0449085	0	0.101882	0.227721	0.0901648
-3.89646	0.823718	-11.2178	0.374679	-6.07501	-18.864	-99268.5	-20383.5	-208.868	6795.3	-2651.2	-281.182	0	-5.80903	0.892715	42.5	0	0.0239806	0.0133937	0.111295	0.231891	0.0844414
5.70905	4.21061	6.87628	0.0681005	-0.614908	1.76838	-10113	-8436.16	50.834	-1035.05	896.356	323.26	0	-3.02778	0.87502	28.3	0	0.0671707	0	0.0397821	0.197122	0.0187758
-0.780709	-0.550141	0.559379	-0.0649027	4.21472	9.82347	53524.5	1247.95	45.5769	3010.71	1895.48	264.3	3	12.3769	0.688778	33.6	0	0.0941157	0	0.049749	0.178191	0.0219836
-6.53274	1.37142	3.27165	-0.159616	-8.1702	-11.5239	-29976.2	-1282.45	-102.415	-366.686	-2881.79	-586.914	0	-20.515	0.880999	29.3	0	0.078546	0.0779207	0.254752	0.030759	0.0655742
3.02952	8.99788	2.43985	-0.21818	1.84287	-19.95	-90581.2	-10661.8	-26.2361	935.757	-4218.67	275.219	2.66667	19.7065	0.598871	44.8	0	0.0794238	0.0991999	0.124812	0.167247	0.124139
6.47181	0.712898	-7.04153	-0.263642	1.04866	-13.6199	-159198	-16593	7.10145	-3878.72	2858.41	-36.9191	2	3.10985	0.698397	25.2	1	0.0515274	0.0865528	0.126338	0.186989	0.0515527
-8.934	-7.8298	-8.68107	0.13803	-1.84788	-22.0917	-85585.6	-19566.8	51.882	-542.802	-2182.93	-929.541	1.33333	9.34211	0.609555	22.5	0	0.0489857	0	0.172719	0.161414	0.0972147
1.32166	3.7654	5.43642	-0.383191	5.86281	-6.70825	-41735	7141.44	82.86	-6489.81	212.801	192.211	0	15.5069	0.640588	22.1	1	0.0772941	0.0225579	0.13758	0.130247	0.0431273
-4.63494	-3.36372	-12.3746	0.425796	-6.62657	-12.6658	50202.9	-342.859	-288.899	-751.234	-1402.72	-471.142	0	-15.0987	0.874767	45	0	0.0210375	0.00376845	0.0596878	0.195383	0.108635
-1.1976	-1.71809	3.0936	0.17456	-0.960814	-10.7455	-136181	-7212.52	-55.0771	677.955	-2999.03	-753.984	1	10.6624	0.639002	30.4	0	0.0395843	0	0.0849123	0.179409	0.0157478
1.10271	8.09313	3.31367	-0.142679	7.337	8.49512	-18543.5	33422.3	64.9052	2803.88	-759.327	1050.7	3	20.7181	0.533851	25.1	0	0.093943	0.0413002	0.103092	0.0967774	0.0106457
-1.41177	3.25119	3.61263	-0.122517	9.54255	18.5514	-52924.8	37062.8	-52.2505	-85.5211	-2140.08	3035.7	2.66667	19.4539	0.617759	24.9	0	0.097714	0	0.152938	0.178341	0.0293008
-4.91316	-2.12717	-0.74109	0.0968262	9.86717	23.1552	17936.2	7824.85	-113.42	-1378.43	1435.22	412.859	3	31.5044	0.529387	44.3	0	0.0531632	0	0.164112	0.181916	0.0202229
8.40651	0.975252	5.56852	-0.277852	-0.44961	-16.2436	-66036.1	7640.2	-86.213	-2058.35	4271.28	664.266	0	-9.3142	0.806923	30.9	1	0.0315661	0	0.101778	0.171117	0.027303
-1.50869	4.20237	-9.88901	-0.037576	-0.550265	-16.4132	-148032	-21853.3	-118.649	-2979.93	6894.95	543.503	0	-6.45831	0.819496	29.2	1	0.0608115	0.0574251	0.310505	0.120801	0.0611689
-0.550863	-4.3144	-1.69402	0.130032	4.21334	9.02854	-51734.2	10114	104.695	4744.56	157.303	49.997	1.66667	15.344	0.627526	26.7	0	0.0802554	0.00291761	0.0907971	0.118225	0.0393997
0.267385	-3.85824	-4.1384	-0.0674175	-1.90421	-13.0486	-132316	-5964.54	132.029	541.633	-1125.52	-6.36389	2.5	-0.0785823	0.721942	30.7	0	0.0511871	0.00432635	0.117064	0.159875	0.073201
6.30127	4.28196	3.69398	-0.309827	4.11105	-12.2807	-21305.1	6804.91	127.703	-5170.79	1117.81	-185.19	3	10.5415	0.700024	26.2	1	0.0655211	0.0649176	0.159823	0.0282377	0.0178938
5.62893	2.98298	10.3061	-0.106099	4.04249	27.3088	126387	30481.4	61.037	2571.31	5021.22	1111.41	0	-4.22146	0.894888	54.6	0	0.0565637	0.0248385	0.0424291	0.129675	0.0316476
-0.548376	-0.136815	-3.58299	0.180779	-5.07019	-4.8088	-92951.2	-11013.2	-97.8811	-16.6505	-1785.3	177.868	0	-12.3816	0.849932	39.8	0	0.0642395	0	0.109215	0.178294	0.0492636
4.48332	-0.0547376	-5.81923	-0.10433	7.50511	-4.65725	-117482	-12987.2	-67.3553	4426.29	1261.59	-477.987	3	31.5236	0.5866	24.3	1	0.0467159	0	0.0862426	0.188639	0.0467916
3.12529	1.76949	5.8962	-0.316039	4.33403	-18.5004	-1328.9	23044.7	329.575	-241.178	5525.15	310.484	3	3.6969	0.709653	39.4	1	0.0617304	0.00868017	0.114327	0.141985	0.021775
-2.27809	-4.74442	2.10157	-0.138916	-5.67346	-7.63022	-104313	12708.9	-157.886	827.159	-3361.86	-208.059	0	-12.6427	0.87179	31.2	0	0.0647558	0.02495	0.0958425	0.0956578	0.0730526
-3.48435	1.33211	-1.07738	0.08	-2.00183	-3.72805	-151481	3887.13	-23.0955	-5179.75	757.658	-337.07	0	-10.8209	0.854268	29.8	1	0.0976427	0.00246631	0.0923685	0.214124	0.0105696
-5.79462	1.6727	-14.2734	0.275784	-8.20933	-22.4229	-94173.8	-7828.81	-116.251	1687.65	-77.7316	-255.784	0	-19.3906	0.868344	31.3	0	0.00871343	0	0.110394	0.288711	0.0683449
-0.885924	-6.65834	-4.3795	-0.00778889	-2.71746	16.0784	-52052.3	6642.51	-25.0383	-778.7	-4396.15	-647.62	0.666667	-6.16181	0.871313	20.7	0	0.049512	0	0.0612449	0.206079	0.05516
-0.0287249	-0.0347326	1.70411	-0.247535	-1.90222	-2.7544	-26105.6	-3256.63	-157.208	2504.47	233.899	-19.3322	1	-1.87741	0.856247	21.3	0	0.0107325	0.045026	0.139905	0.235869	0.0281558
-0.555906	2.71568	-0.781953	0.0929119	1.80589	-34.7699	-23667.9	14825.9	-92.8191	-1465.32	2041.66	520.105	1	5.6835	0.844903	28.1	1	0.0657461	0	0.122142	0.192695	0.0365172
9.77393	0.609828	7.54058	-0.265209	2.35108	-5.18567	-557.507	14356.7	116.401	-2377.53	-1784.47	1421.94	0	3.73946	0.806527	29.3	0	0.0681058	0.0296536	0.12482	0.041007	0.00640956
-0.576541	2.45597	2.30265	0.0337141	-1.04696	18.4923	28650	53727.9	-46.7223	4813.76	-257.667	852.82	0	-15.8504	0.881476	36	0	0.049422	0	0.0789244	0.145372	0.0934333
-5.25886	-5.47628	-0.554729	-0.0720847	9.25073	28.6173	28145.5	30057.2	486.97	2501.46	1517.02	1820.6	0	12.3239	0.732492	24	0	0.0622845	0	0.079192	0.078131	0
-1.72417	-0.310927	4.88581	0.145272	-6.64802	5.97601	191009	-27110.6	-31.3913	-1384.94	-331.866	-2702.66	0	-12.6474	0.873105	26.3	0	0.0827292	0	0.0402971	0.200808	0.00128021
-7.45983	4.5585	1.81679	0.0546064	-0.84118	-0.578948	-30998.5	-14511.8	156.122	1391.66	39.9137	439.774	0	-2.69227	0.865895	48.2	0	0.0657744	0.0132698	0.170254	0.162144	0.110854
10.5799	10.3857	7.22438	-0.0832792	2.35597	-15.8169	102905	33836	178.488	2679.69	993.965	1447.35	4	-6.83429	0.904165	24.6	1	0.0711367	0.154079	0.0627931	0.150521	0.017547
-4.77865	1.18084	5.63419	0.0876254	-0.0421947	9.61343	16530	20021.7	-77.0091	487.48	2452.62	265.107	0	-5.60959	0.854021	33.5	0	0.0340251	0	0.119341	0.268051	0.0245907
-3.64454	-4.11847	-2.38039	0.0380222	-5.57124	-21.5912	-56853.5	-14869.6	-20.8347	2831.44	-3145	-318.659	0	-6.8712	0.862106	26.5	0	0.0366609	0	0.204528	0.160187	0.043242
-0.0513114	2.8812	3.44287	0.000327201	5.80226	9.77975	-42507.4	19114	35.9209	1331.05	-1287.11	83.8782	2.66667	21.3098	0.570483	33.6	0	0.121002	0.0412697	0.0762627	0.105952	0.0249599
6.34481	2.06382	7.13286	-0.346398	10.1431	-17.837	53965.4	22421.8	-25.0729	-3640.01	3576.73	604.682	3	29.2445	0.522976	27.5	1	0.0501845	0.157396	0.116866	0.0957114	0.039068
5.50541	-0.217812	3.42603	-0.31823	-1.50876	3.74389	17474.6	11193.9	228.984	-1470.61	25.2007	-215.674	0.666667	-8.40866	0.834707	23.8	0	0.0884788	0.17249	0.11346	0.0757824	0.0173186
-3.00961	-3.24825	0.623901	0.0379555	-2.47928	9.56743	24701.6	7242.08	-187.401	-1189.69	-873.537	307.959	0	-10.4748	0.826276	41.8	0	0.0750712	0.106373	0.0471927	0.122738	0.00916255
0.605154	-5.5059	0.593449	-0.200415	10.3162	-25.6423	-36105.6	7007.86	8.955	-6961.26	1028.87	155.462	4	38.1408	0.43365	25.7	1	0.0808808	0.0234942	0.11314	0.152091	0.0585952
2.75578	-2.87343	-4.30547	0.243767	-3.52682	-1.90184	-26534.4	-8523.72	-94.6371	4087.85	-544.776	802.258	0	-11.4486	0.866897	42.2	0	0.0984031	0	0.0607721	0.145068	0.0110602
-2.12734	-0.864192	-8.25483	0.0411314	-1.55002	-20.6092	-95988.5	-41903.8	-161.967	-8965.42	-1888.79	-48.9609	3	1.39645	0.773493	27.8	1	0.072665	0	0.0997484	0.274978	0.0982952
-8.46152	-0.185793	-2.73719	0.266219	-2.1745	8.71971	-71462.4	4887.33	5.38894	4299.23	-1002.97	-293.077	0	-5.28078	0.881452	34	0	0.00599247	0	0.162007	0.195184	0.0450249
-3.5175	-6.29332	-3.58091	0.0479906	-4.03487	2.03234	366692	-27638.5	161.648	6076.69	-3613.93	-51.8187	0	-14.0327	0.881067	36.4	0	0.0425031	0.0195186	0.164179	0.233827	0.0379893
-1.51125	-6.5608	-12.3146	-0.109288	-4.90291	-32.5813	-3532.75	-13645.2	-242.772	-3176.67	-67.791	-33.1874	0	-12.691	0.895565	31	1	0.0513772	0	0.0906961	0.222341	0.112111
-3.05627	-0.12612	-8.7344	0.0755282	-5.18713	2.44425	-102941	-28147.8	-241.624	1536.67	-2341.32	-392.901	0	-7.478	0.841559	30.4	0	0.00757429	0.00436276	0.101699	0.263141	0.149267
-8.01074	-7.36233	-12.9016	0.237072	1.11967	-4.06444	192225	-26634.3	-153.421	2203.9	-1404.72	-478.703	0	13.3682	0.601565	26.3	0	0.0760512	0	0.0597637	0.249954	0.124645
4.15693	-0.787657	12.4361	-0.239189	4.53311	37.9986	511133	62707.5	205.273	2525.15	352.01	1246.37	0	-12.9698	0.88065	28.5	0	0.0921932	0	0.0268391	0.0985224	0.0295922
4.19337	4.93507	0.906525	-0.204666	5.8469	-1.1369	-38880	1422.06	104.685	4537.23	-884.981	-534.716	2	28.8723	0.592688	29	0	0.0830432	0.0505302	0.0765857	0.175533	0.0484294
-0.589395	0.272883	-2.42043	-0.30171	-0.655318	11.7372	-45451.6	-264.947	22.2613	804.597	1806.5	48.024	0	-4.84429	0.832376	31.3	0	0.0954399	0.0225308	0.137503	0.0705427	0.0319524
-2.21098	1.61397	2.34459	0.239005	2.60493	35.0336	-160148	3006.47	-63.3675	-628.088	-1283.35	7.84275	1	6.76732	0.81065	42.3	0	0.100076	0.0210285	0.118056	0.187985	0.00324376
-1.75826	-6.46226	0.647221	0.0733326	-1.32168	18.0315	-79058.4	4786.96	47.5106	319.749	1546.61	-351.249	1	-7.37386	0.822628	36.6	0	0.050941	0.0624057	0.0735311	0.234815	0.0562749
4.39717	3.16429	17.5028	-0.191417	0.0119675	6.77983	-31433.4	50905	-33.2635	2385.15	301.758	688.248	0.666667	-7.60348	0.849024	23.1	0	0.0554021	0.04892	0.0967147	0.103967	0.0237999
-7.17849	-2.147	-4.71854	0.0287419	2.55304	0.565705	-180757	-24118.4	-111.502	809.064	-237.35	-831.895	1.66667	22.948	0.583418	34.1	0	0.036375	0	0.110263	0.200259	0.12945
6.58597	0.540813	-2.81481	-0.32254	-3.41055	-32.5728	1552.49	17774.2	246.284	986.06	-582.37	-165.459	0	-13.9673	0.872886	27.2	1	0.0524487	0.166292	0.212864	0.0523093	0.0274299
1.51994	-0.537384	4.02114	0.0416415	-0.72237	17.54	29476.2	6093.55	49.6852	2556.71	-765.801	1244.29	0	-11.7926	0.884662	37.3	0	0.0468539	0.0491157	0.0872588	0.122348	0.0245027
8.85205	2.03135	9.77813	-0.20096	-2.25441	14.4985	33342.7	15554.2	-197.555	5501.21	-3351.83	220.785	0	-7.57544	0.847239	30.6	0	0.0818676	0.0376153	0.105074	0.115778	0.0252025
2.69737	4.68576	1.33833	0.0216223	1.02895	-5.26584	425163	29787.7	203.617	-546.923	1531.68	199.376	0	-7.22686	0.869797	41.8	0	0.0369646	0	0.109009	0.126932	0.11741
-0.324749	-1.84874	6.96561	-0.107042	-5.70274	-9.45817	-111524	-11862	-247.689	780.19	1059.63	-525.716	0	-10.4722	0.853009	43.1	0	0.0821709	0	0.126538	0.0780595	0.0396864
-2.1136	9.92223	10.734	-0.417253	10.7727	0.971223	316586	45910.1	359.948	-5666.77	1274.22	245.983	3	18.9487	0.637784	33.6	1	0.108306	0.0582607	0.199811	0.173725	0.0398327
-0.500909	2.98447	2.41832	-0.15952	4.62656	17.8301	-71344.4	-10179.3	-16.8749	910.988	-2289.61	376.486	4	18.3253	0.567679	30.9	0	0.0204688	0	0.07579	0.212313	0.140102
4.90051	6.24143	4.92225	-0.0839083	-5.07254	2.90499	-100417	-9055.91	-58.606	5714.35	-1313.7	-492.268	0	-10.8828	0.877169	29	0	0.0647321	0.0657847	0.0908151	0.0932631	0.0335176
2.37672	3.36777	1.381	-0.0897281	-4.2153	15.4895	-94523	-24097.3	-64.4102	2067.75	-864.682	-518.726	0.333333	-10.1747	0.854207	24.8	0	0.0335231	0.0547955	0.115228	0.289429	0.0418588
-1.65876	1.75873	1.67916	0.0517083	5.06709	-0.226695	-43685	-834.065	249.925	3405.91	4826.44	-376.487	2.66667	18.3491	0.607715	33.1	0	0.0281002	0	0.138091	0.283043	0.0531391
-5.30171	-7.0689	-12.2949	0.318472	-6.06549	-26.2057	-204505	37459.2	-29.6538	-1799.03	-5338.55	-1557.66	0	-4.73957	0.86726	24.3	0	0.0764393	0	0.125513	0.328805	0.0367535
0.13791	-4.68954	3.27376	0.0819883	1.18232	26.0544	32575.9	9026.29	72.9762	-165.761	1977.71	508.836	0	-6.73397	0.865024	31.4	0	0.0376118	0.0122938	0.0573173	0.0615654	0.0186444
-7.69334	-5.33315	-7.09473	0.213367	-5.56287	0.0389922	-113221	-55064.2	-110.068	1001.3	-918.821	-1042.85	2.66667	-4.83723	0.837611	43.5	0	0.0117761	0	0.122157	0.307354	0.156639
6.07474	-1.58818	1.52228	-0.351483	2.52197	-5.78884	-86891.5	-1647.72	52.8585	-5508.6	2337.04	-66.3857	2	3.78437	0.731293	28.6	1	0.0845593	0	0.120205	0.260082	0.024739
-3.98869	-5.88104	-7.23318	0.295627	-4.45883	16.4292	-53882.1	-15195.5	-125.798	-713.613	789.491	-418.108	0	-14.8445	0.834787	21.5	0	0.0409358	0	0.0845629	0.208744	0.031589
2.25936	4.52692	-3.03485	-0.245186	-6.66158	-39.8605	-41790.8	-21273.5	-198.298	-3769.27	18.3754	-37.3879	0.666667	-16.9569	0.875168	35.3	1	0.0452959	0.0696183	0.136748	0.188809	0.0321248
0.835784	-6.22953	-5.9841	-0.177302	2.06411	-11.2595	-34682.7	-8990.11	99.5887	-2364.33	-3458.97	-22.1115	4	15.8774	0.595803	24	0	0.0590288	0.00859727	0.0727873	0.182956	0.0663723
3.76855	2.27261	-0.0507441	-0.243137	-1.407	-11.9617	-70662.4	19081.6	184.777	4127.4	-2599.77	-575.77	1.33333	2.1607	0.776864	37.4	0	0.0712611	0.0325134	0.0915277	0.23715	0.138095
-0.769394	-0.21009	-12.3338	-0.203977	5.44755	-3.61118	-140699	-27192.1	-23.9303	-3547.13	4602.42	-829.154	3	21.6188	0.621309	26.3	1	0.0575518	0.0637789	0.164598	0.244461	0.0867652
-1.07822	-0.357855	-1.31078	0.187456	-8.90139	-5.17926	-161657	-28914.7	-162.177	756.46	-2023.08	-1019.45	0	-17.5769	0.863819	20.7	0	0.0735922	0.0184209	0.0752236	0.184049	0.0833222
-3.86592	4.46713	-2.64682	0.259391	-4.48225	1.02115	-35725.3	953.511	-127.024	2718.33	-2456.04	-454.281	0.333333	-9.28892	0.863929	46.4	0	0.0435142	0	0.0927501	0.16708	0.0820618
-0.912207	-1.6627	-2.21378	0.0110071	-1.67306	-2.81705	436001	-18917.6	382.343	3346.05	-1101.18	-729.356	0	-7.60341	0.827934	38.7	0	0.0112991	0.0722037	0.0973832	0.257208	0.0748637
-0.72005	-4.48837	-4.89514	0.234837	-6.54317	-11.3814	-71004.3	-31850.1	-99.8966	3618.95	-669.472	297.669	0	-15.0942	0.885145	37.1	0	0.047708	0	0.073857	0.121588	0.0130469
9.84561	2.18391	0.131761	-0.178587	2.46674	17.6794	308939	22775.7	305.143	4455.31	-260.526	-459.77	0	-0.160852	0.830035	46.1	0	0.055359	0.0772583	0.169492	0.104126	0.0149187
0.334474	0.911706	-1.32638	0.271763	-2.88043	-7.11219	-35391.5	8690.05	-77.8872	90.8504	-1522.64	868.566	1	-10.006	0.874534	28.5	0	0.074669	0.00371919	0.11337	0.150783	0.0392794
1.95299	-1.57651	0.449859	-0.0805124	-5.23141	-15.8439	-113847	-19024.2	91.1743	1216.34	-4672.37	-606.153	0	-4.68068	0.869148	31	0	0.0323195	0.0835796	0.115839	0.26051	0.0850022
2.94904	-0.112572	0.953584	-0.0292184	0.558723	7.28435	-3035.06	-8207.62	209.775	2509.34	-1767.5	-365.712	1.33333	4.59408	0.702562	29.2	0	0.0655428	0.0115854	0.0976681	0.118323	0.0172696
-1.58122	-0.789497	-1.37897	0.142644	-1.51264	2.33584	-84790.2	-6126.3	-189.262	1041.97	-1866.38	-500.046	2	3.71614	0.680221	30.4	0	0.0295746	0	0.0600737	0.241606	0.0998948
-3.38631	3.46771	1.64859	-0.0688783	0.484172	-0.858842	751514	2030.08	370.893	2249.88	409.087	-781.89	0	-7.94927	0.813549	23.1	0	0.0376309	-1.73472e-18	0.159416	0.182165	0.103686
-1.15296	3.4388	-2.17433	0.126403	-4.76798	-10.5199	-4719.07	-6991.78	-35.4424	769.199	-5591.48	0.359887	0	-7.94164	0.883248	42.5	0	0.00873978	0.0340767	0.098007	0.273158	0.0243413
5.11568	9.55416	0.928483	-0.260682	-1.77207	1.87292	-155745	-10512.5	-247.477	-5848.98	3788.48	-229.226	0	-10.1261	0.83037	32.7	1	0.105058	0.115289	0.157938	0.113204	0.0436014
0.550583	0.774327	-2.34484	0.0904232	-6.87812	-14.3866	-68581.4	-25022.6	-150.86	138.286	-2244.97	-1161.47	0	-8.44721	0.819899	53	0	0.0583449	0.0252718	0.136672	0.175527	0.080135
-2.07679	8.14535	1.47239	-0.0819051	-3.54749	8.95589	-111949	-7.74025	-27.4685	-1197.12	-594.814	240.773	0	-13.3253	0.881127	31.5	0	0.0510034	0.0468637	0.111081	0.190774	0.084287
0.0215455	-1.18074	-5.07668	0.0725122	-3.37055	-6.07723	-50069.8	-7330.41	-74.1069	1394.65	1067.84	162.58	0	-8.74125	0.860705	36	0	0.0389712	0.0127902	0.13355	0.211645	0.0211334
-1.26891	5.41399	-6.45879	-0.0234586	-4.55942	-20.3553	-168809	-10257.1	-197.699	-5496.01	65.5023	-18.727	0.666667	-13.6386	0.880422	21.8	1	0.0382815	0.0191008	0.0986506	0.174136	0.0283631
1.51783	-2.30447	1.8457	0.0363442	0.801425	29.8773	-5643.07	7928.68	45.5852	2623.75	2628.61	261.432	0	-6.91901	0.853755	25.5	0	0.0773476	0.0550532	0.0988775	0.175877	0.0854766
1.36122	-1.41058	4.27713	-0.0227608	10.4203	2.98692	-6622.61	-10124	154.066	3632.22	3779.78	611.702	3	28.9742	0.496939	20.4	1	0.0742507	0	0.0693724	0.189939	0.0352351
-8.06367	-1.64806	-9.42599	0.281329	-2.08081	12.7285	-140024	-9093.29	-205.308	-1822.4	-2584.77	172.183	0	-3.21379	0.843144	32.2	0	0.0478673	0	0.0980225	0.17024	0.0866658
-6.1033	1.23715	1.9538	0.0107359	-2.52268	-0.986708	-49797	-2055.09	59.83	2247.45	3241.95	-445.44	0	-7.61885	0.871097	41.2	0	0.0557859	0	0.131736	0.185784	0.110331
1.4394	-0.937637	8.36732	-0.117116	3.27055	28.4763	-61052.1	6358.68	196.504	33.0032	-827.35	315.947	0	4.53172	0.768011	37.1	0	0.0522232	0.0100879	0.0952798	0.127148	0.0325336
0.640766	-2.36069	-5.64145	-0.0542737	1.7424	-34.2509	6513.87	29401.7	-27.4176	-6496.67	2120.09	-81.1838	0	4.01693	0.825897	27.5	1	0.0642384	0.0433426	0.0590961	0.0845847	0.0488792
0.757494	2.47156	0.576627	-0.0660069	-1.36021	16.5024	-83591.4	-10682.1	-0.141712	4463.2	-1344.53	-388.979	0	-1.16186	0.816222	36.2	0	0.0480514	0.040687	0.115244	0.0682663	0.0260442
2.40403	-0.467513	3.83066	-0.0340029	3.76648	11.1583	-26160	2426.08	90.9782	6155.79	-296.132	241.181	2.5	13.5262	0.624998	39.8	0	0.0400784	0.063586	0.0842515	0.150857	0.0302916
-0.937827	4.06603	-8.22261	0.171594	-3.58783	-35.3037	-230654	-13908.8	-94.7582	-4990.84	1372.24	-393.306	1	-4.96316	0.847288	33.8	1	0.0342714	0.0670342	0.196234	0.173639	0.0654216
-1.87869	-4.80263	-1.9511	-0.122307	-2.07634	7.25432	-35375.6	19045.4	-134.952	9985.2	1416.05	221.967	0	-8.14458	0.851028	36	0	0.104437	0	0.052212	0.136033	0.0365386
0.668246	-3.86778	-5.74091	0.321382	-2.95815	-4.08733	-29036.5	36791.2	-1.12692	1410.13	-1898.86	748.616	0	-14.1143	0.852116	31.7	0	0.0399474	0	0.0322902	0.14332	0.0352647
1.62369	-2.38697	4.02442	-0.336371	0.196426	-6.71793	-64212.9	13171.8	155.004	1438.48	2662.93	-106.706	0	-6.75751	0.880584	27.6	1	0.0574402	0.100638	0.162046	0.106437	0.00937046
-0.975609	0.234764	-1.39686	0.101073	-4.15096	6.92308	-84914.6	-21795.8	-175.328	208.366	-3502.35	-800.903	0	-3.65101	0.858147	26.2	0	0.0512962	0	0.0883344	0.182113	0.0845204
-4.35933	0.739791	-8.18864	0.219266	-7.58545	-36.7678	-113663	-35150.3	-175.828	1180.19	-3274.97	-652.446	0	-12.1079	0.823094	27	1	0.0738729	0.0449931	0.220421	0.234403	0.0384068
0.857623	-4.81245	-1.05647	0.0306175	-3.27896	4.44924	-26982.4	-15257.6	137.363	2176.69	-516.437	-408.563	0	-8.78415	0.850811	41.8	0	0.0447407	0.0841306	0.125651	0.167842	0.0588025
2.09873	7.44579	0.591357	0.00915202	-3.08551	-21.4962	-87373	-9737.63	-8.98726	-6020.58	1236.88	158.268	0	-12.9393	0.891529	33.3	1	0.0791066	0.0311475	0.135232	0.184751	0.0435414
-2.19262	1.35574	-2.74661	0.27101	0.769267	24.2518	2611.26	18400.3	-196.071	1801.14	-588.155	1001.89	0	-5.09071	0.882927	52.3	0	0.0652642	0	0.0744142	0.23681	0.0262503
0.32252	8.99273	1.88639	0.0657311	-5.07927	3.92984	-147603	-16848.6	206.573	-2946.21	-5082.53	-402.571	0	-11.9068	0.871994	24.1	0	0.040084	0	0.0692022	0.266903	0.054969
0.114519	-1.56776	8.33565	0.0218277	-1.37118	6.17951	-16475.6	-7965.27	-29.8097	5660.56	5575.2	254.411	1.5	-8.00934	0.866658	48.1	0	0.0743549	0.0317374	0.0474028	0.226615	0.0411256
-0.104377	-4.35201	-1.75146	-0.0872675	-3.05795	-7.60481	31382.3	1463.24	-26.1102	2816.93	-141.097	1.31025	0	-7.80193	0.850544	40.4	0	0.0247813	0	0.0972956	0.248727	0.0649193
-1.45729	4.53761	-6.61176	0.257805	-2.10594	3.88284	-24660.7	-11202.2	-125.515	2434.65	-329.08	-18.0051	3	-3.26131	0.787549	27.3	0	0.0803749	0.00618745	0.123227	0.197393	0.0537717
-1.48544	-10.3468	-2.19651	0.0557112	2.97908	-3.87208	-102716	42433.6	58.3729	-2207.36	-765.083	-309.332	3.66667	12.2734	0.609674	31.7	0	0.0451701	0	0.0879435	0.293552	0.0622368
-0.949938	-1.13918	5.80189	0.256152	-4.42626	6.72716	-74759	-10934.6	-211.674	-1240.17	-2008.51	-559.732	0	-8.34743	0.867945	39.4	0	0.0995307	0.0540386	0.0867614	0.140283	0.0240314
3.9323	-5.47135	-8.3399	-0.146555	4.79418	0.610184	321981	16840.7	246.061	-3069.88	2309.37	2145.67	1	-9.09771	0.763879	44.1	1	0.0955245	0.0254164	0.0244831	0.102287	0.0168869
-3.41177	-5.01536	-1.94063	0.0822759	-4.34007	26.9609	-19243.2	-14632.3	-288.156	962.273	74.6281	-831.846	0.666667	-12.9061	0.849226	39.2	0	0.0450851	0	0.0504394	0.284262	0.131848
-5.3886	-4.836	-15.4073	0.323731	-6.76436	-31.2914	-148899	-19650.1	-130.892	-5624.37	-3222.06	-1113.29	0	-11.5924	0.857561	47.2	1	0.0362731	0.0241558	0.158111	0.252847	0.0826698
-6.35633	-4.86862	-9.275	0.0949582	-4.95725	2.34194	-97552.2	-17195.4	-211.069	5574.15	-1424.59	-315.716	0	-8.4156	0.83478	38.4	0	0.0522831	0	0.0984227	0.265641	0.139559
-1.55297	3.22184	12.1574	0.119136	2.03583	19.1882	175331	39356.6	69.747	1268.56	4936.72	1121.97	0	-12.1612	0.895591	42.7	0	0.0264816	0	0.00124801	0.210208	0.0747755
-4.70293	-2.86823	-0.529522	0.137935	-5.71959	-9.73597	-23607	-6912.67	-136.068	-2055.32	-3596.74	13.7178	0	-12.9544	0.891642	32.6	0	0.0369149	0.0429194	0.0865981	0.217023	0.157992
-6.10002	-4.69076	-11.6264	0.292353	-1.5035	-21.5982	350570	-13132	-8.49744	-5268.36	-99.2228	-640.921	0	-7.84647	0.845136	32.8	1	0.0555443	0	0.108188	0.1152	0.085376
2.19994	-5.20758	0.958869	-0.236877	2.0129	-7.38679	-50031.4	-429.222	-66.1417	-5537.58	1089.89	438.068	1	1.49592	0.747434	39.2	1	0.048921	0	0.0655077	0.359421	0.060986
1.52591	-2.01523	4.39221	0.0249394	-2.63488	0.358458	-41496.2	12258.8	169.179	6773.78	-594.857	470.586	0.5	-11.4135	0.873924	39.7	0	0.0685979	0.0047267	0.112611	0.175975	0.0569997
-3.96586	0.630126	-0.428605	0.19914	-2.87357	-1.2456	-140412	-30576.8	-73.7218	2424.6	564.06	-814.064	2.33333	1.33329	0.755454	35.7	0	0.0411754	0	0.133942	0.231447	0.061321
-2.13589	0.468378	-4.02609	-0.179832	4.9798	-17.144	432512	4054.77	293.717	-3898.06	384.566	699.797	0	3.67017	0.720122	21.3	1	0.0524765	-6.93889e-18	0.0568162	0.187911	0.0477425
-0.565918	-4.89262	-7.02937	0.100833	-6.37543	-9.45118	-47160.4	-24109.7	-131.922	2145.4	-1331.58	-12.911	0	-13.9397	0.885013	32.1	0	0.00441989	0.00638137	0.0814439	0.260713	0.132484
3.28825	-0.842549	-0.285532	0.00804868	-1.4673	7.29254	-36063.9	-17260.5	-187.523	2738.2	395.572	-355.336	0	0.914688	0.754281	39.2	0	0.041631	0.0376295	0.114582	0.2068	0.0283021
1.81314	2.73333	9.9468	-0.14864	3.42191	20.0901	22785.2	15401.7	-62.0194	-1362.8	3775.79	-240.961	2	6.39185	0.708468	34.2	0	0.0577372	0.0238066	0.0900842	0.122144	0.0962092
7.97521	5.16708	5.26756	0.0639585	-1.10381	-23.2693	20511.3	-20733.2	-203.365	-6310.01	3493.02	-756.145	0	-0.377503	0.85592	24.5	1	0.0753751	0.0196905	0.0665332	0.192981	0.108622
3.02157	7.73463	6.22986	-0.207371	-1.65144	5.35683	67199.1	32974.5	17.3747	641.357	-1022.05	921.056	0	-14.2937	0.771377	42.2	0	0.0717352	0.101982	0.0708507	0.16098	0.0163249
1.76243	-5.47715	-3.27515	-0.17831	4.94218	-15.5261	345909	46382.6	366.371	-2099.75	2675.38	-229.794	0	1.49191	0.789353	32.4	1	0.0467764	0.0969547	0.118796	0.13768	0.0472096
12.2682	7.08948	14.5449	0.585046	4.73344	9.19876	-107695	-16780.4	-60.607	-3366.05	-5860.47	-1044.41	2	24.073	0.702309	28.8	1	0.0842089	0.00228572	0.0688678	0.0732146	0.443114
-0.0614021	-7.74382	-2.48046	0.0344042	7.39891	-6.16171	2475.91	31065.9	94.9088	2374.62	1924.87	324.071	1.33333	25.4564	0.543084	28.4	0	0.0488865	0.0111332	0.124595	0.105982	0.0895775
-0.321519	-6.42083	1.19113	-0.0456154	5.38996	16.1798	-77052.9	3339.44	116.962	870.99	-2101.1	140.927	3	19.6959	0.6373	42.8	0	0.0480094	0	0.126349	0.232522	0.00486067
-0.876141	4.20282	9.00261	-0.0234697	-6.65185	-33.5852	-29585.5	-23950.2	-67.9734	1182.21	-54.7678	-277.879	0	-10.0221	0.88467	31.5	0	0.0413949	0.0978807	0.142504	0.170757	0.0489541
7.23466	4.57451	9.48772	-0.181738	6.68645	12.2449	151.898	36081.7	225.123	-2319.79	6839.56	1490	0	-2.44977	0.826193	52	1	0.0649304	0	0.0274887	0.112315	0.0333398
-0.939804	1.70422	1.63571	0.232303	4.82035	38.9543	-120717	-24618	-132.587	811.613	-1060.21	-385.239	2.66667	19.9031	0.586747	22.4	0	0.0545987	0	0.0807697	0.262872	0.080957
5.74524	-0.240925	-0.627018	0.101754	0.743613	16.9395	-111286	25523.4	-2.84095	1427.58	-1449.84	699.806	0	-2.52816	0.832064	26.7	0	0.122951	0	0.0587288	0.0598274	0.0111475
0.228453	-0.378734	-1.91754	-0.0448049	-4.58909	-18.5244	-77536.9	-21908.7	-278.156	-5404.17	-1246.5	-578.003	0	-9.56386	0.858222	38.2	1	0.0349471	0.0524235	0.115924	0.251489	0.083986
2.53069	-4.75478	-3.98273	-0.133558	-3.13783	-18.667	-147048	-11163.7	75.1343	2339.95	352.7	-463.222	1	-0.569607	0.732749	35.4	0	0.0544863	0.0286223	0.104435	0.117676	0.0734339
1.94834	0.169653	-1.81049	-0.195299	-4.16681	-9.44135	1270.61	6778.82	-171.726	69.9134	714.379	44.6212	0	-11.674	0.883254	37.2	0	0.0492051	0.0465738	0.102874	0.259659	0.0645371
0.908178	1.45854	4.17568	-0.177677	3.49001	31.5448	93393	35467.8	-14.4304	2733.55	5067.26	1517.44	0	-8.67761	0.847171	45	0	0.115176	0.00810306	0.108426	0.00891168	0
-2.50133	1.82601	1.40792	-0.133259	3.91544	-16.8346	31422.5	42563.3	-105.221	-4741.96	3949.03	355.395	0	3.90362	0.778887	42.6	1	0.0819333	0	0.064218	0.176002	0.00308293
1.1019	8.01232	4.49763	-0.079224	2.44275	-19.04	-70113.5	10287.8	110.11	-4869.62	-171.02	51.6225	0	6.34224	0.822818	30.1	1	0.0838143	0.0353187	0.117644	0.114729	0.0948276
-2.2831	-0.618655	-2.52191	-0.135008	-4.11373	-2.66626	-65155.9	-26363.4	-206.953	535.468	-705.616	-545.618	0	-3.87893	0.821963	32.3	0	0.034829	0.0493458	0.136879	0.172078	0.152512
-0.551543	3.94352	-1.18094	-0.172111	-1.98108	-7.62416	-143259	-457.424	95.927	-5278.33	-119.732	405.856	0	-13.287	0.828416	30.3	1	0.0865594	0.0122384	0.18242	0.0869851	0.0176529
1.27605	14.4804	9.2642	0.069889	-4.79092	-29.6317	-217096	-9481.12	-45.376	-6780.55	1350.11	88.9652	0.333333	-15.1301	0.859459	40.1	1	0.0770261	0.00360747	0.149407	0.107514	0.0459005
1.38909	-0.367744	2.20375	-0.0523948	-6.58326	-10.4086	4907.53	-25003.4	-6.80099	3085.38	-686.422	-184.381	0	-16.3735	0.875457	43.1	0	0.029368	0.0278245	0.119972	0.247407	0.111766
-0.429249	0.564052	6.56983	-0.281204	9.68752	11.8836	515735	32323.2	366.636	430.193	-574.616	1476.35	3	15.0038	0.535308	22.9	0	0.046035	0.0250456	0.0557655	0.0922441	0.0765787
-2.18683	-2.74957	-0.957817	0.205772	4.9445	45.6652	242904	77779.4	-53.1485	-87.9816	1676.71	542.583	0	-6.48471	0.83182	26.4	0	0.0586749	0	0.0775251	0.230973	0.0459094
2.24091	-0.970967	-1.62311	-0.0137056	1.04922	13.6224	331428	-17385.8	368.552	126.748	-1565.59	-45.0808	1.5	-3.1569	0.812692	38.4	0	0.0623523	0	0.0357883	0.239798	0.0522681
15.3413	9.46321	0.583217	-0.357866	3.40548	10.0269	383387	-18772.3	240.119	-8234.35	-4572.09	-1681.22	0	8.67405	0.648731	25.9	1	0.0495009	0.0611124	0.0691823	0.0972101	0.411495
-2.82108	0.275209	2.73496	0.0124792	-6.01995	-0.0384539	-132610	-53550.2	-40.293	2295.14	-2245.32	-3386.76	3	5.14973	0.655872	31.9	0	0.0552951	0	0.103777	0.230253	0.0655446
2.14011	4.34266	9.83943	-0.013528	9.34718	-0.120091	-35552.9	3113.54	76.6829	-3909.46	1019.65	470.794	3	26.6044	0.519836	21.7	1	0.0868	0	0.104172	0.185941	0.0478698
0.604895	2.59551	-3.84974	0.083346	-5.36806	-18.4582	-134548	39705.6	-110.09	3035.47	85.8465	0.457231	0	-15.1151	0.88616	33.8	0	0.058633	0.0714985	0.176011	0.210651	0.0863223
1.84533	4.46081	4.94853	0.0554128	3.78215	16.8474	407216	49071.2	284.582	-2300.75	-236.684	1487.15	0	-10.0006	0.889304	71.6	0	0.0450501	0.0204783	0.0951887	0.183191	0.0302569
-4.53295	0.55019	0.880565	-0.181807	-3.97375	3.63545	22150.9	-66549.4	-78.1464	6290.13	309.3	-3248.91	3	10.1626	0.724869	34.8	0	0.0723458	0	0.218625	0.193776	0.102981
0.907157	-0.70948	-18.0253	0.215755	9.90976	10.7719	-18172.3	104575	110.833	5782.4	10619.1	-985.186	1	22.3351	0.751747	24.3	0	0.127413	0.0144541	0.123474	0.200112	0.0838059
-4.35753	-7.73229	-6.86943	0.168518	-1.77581	0.628587	390444	-17132.3	406.416	6057.17	-1180.96	-633.832	0.333333	-8.45243	0.889009	32.9	0	0.0142012	0	0.128376	0.278969	0.0936222
4.87351	1.86273	1.90788	-0.319262	12.7534	18.0669	453701	15354.9	225.239	153.203	4964.13	41.5967	4.33333	32.0698	0.583065	22.7	0	0.0592755	0.0130278	0.0983371	0.205202	0.0169276
-5.68012	1.99152	2.49784	-0.169383	-2.46415	-16.349	-83589.1	-14097	39.8345	-1886.82	-1896.53	-777.741	2.5	3.68943	0.734594	25.1	0	0.011274	0.0167749	0.20303	0.223839	0.0438251
-4.12221	0.29805	-6.43193	0.210633	-3.35129	-11.5791	276002	-29475	300.558	1207.35	2899.32	195.557	0	-15.6666	0.902098	30.3	0	0.0395016	0	0.121044	0.177632	0.0566625
-4.0595	-0.480706	-0.923024	-0.0553153	2.51367	1.52292	-36234.7	30527.1	381.531	2624.77	-1450.41	261.905	1	4.7258	0.710184	26.7	0	0.0406858	0.0627051	0.110639	0.163856	0.0940025
5.51372	9.37443	1.73727	-0.021835	1.90641	-1.2628	53775.9	23280.8	-148.182	2020.07	205.203	164.84	0	7.52318	0.836301	27.4	0	0.0878588	0.0558037	0.11417	0.130657	0.0486199
-0.585468	-5.19239	3.81232	0.0328879	-5.4122	-13.3292	128575	-16177.6	-242.514	1002.18	-2278.02	75.6058	0	-11.5373	0.850525	32.2	0	0.0919391	0	0.0676955	0.12633	0.173799
2.02944	0.286245	1.39625	0.00853434	-3.59836	-45.468	-41309.5	2035.43	-116.142	-6160.22	-600.771	723.782	0	-10.7137	0.872288	35.2	1	0.0103364	0.033096	0.154751	0.171161	0.0896936
-3.22938	-2.24434	-5.95857	0.202856	-2.3583	-3.04081	16187	-2076.92	-19.6503	-1829.68	-664.791	-324.564	0.666667	-4.74136	0.797334	44.8	0	0.0339058	0.103817	0.0655129	0.171968	0.0882847
5.84383	0.563312	-2.2241	-0.0615472	1.1888	8.57722	327012	-4352.43	248.994	4089.56	609.047	220.466	1	-3.53166	0.844249	37.4	0	0.101441	0.0858471	0.0527227	0.201925	0.071677
1.83021	2.975	5.14171	0.107241	-3.73575	-0.561002	91756.2	1561.11	-54.5585	663.511	-3009.37	284.99	0	-12.2957	0.842857	32	0	0.0140335	0.0614507	0.114882	0.262451	0.105045
2.18673	0.00615695	-2.79241	-0.187265	-3.40232	20.8836	-9321.39	-5251.99	-160.944	2255.02	-4352.84	234.881	0.666667	-11.2979	0.86127	26.9	0	0.139295	0.0891859	0.131293	0.100967	0.0144932
-3.26134	-1.05645	-4.55075	0.2533	-5.67674	5.79584	96510.4	-14662.6	-275.867	2306.06	-4759.08	288.012	0	-15.4485	0.862223	34.7	0	0.0575702	0	0.0458394	0.190459	0.109138
-1.84868	-7.3518	-8.34958	-0.0625472	-2.28536	20.7906	-106740	-4091.19	-14.3193	1470.71	-1537.85	-634.17	0	-5.43548	0.898903	40.7	0	0.0268171	0.0882816	0.16177	0.254392	0.0696184
21.7581	-18.4942	21.7279	-0.998609	1.16617	8.08577	40872.8	17675.5	152.774	13354.6	-18549.2	-1497.63	0	25.8918	0.819657	28.8	0	0	0.00774158	0.00969315	0	0.936745
1.85712	-0.0371355	-1.0823	-0.0265872	2.28879	27.356	19681.3	31527.5	170.478	-89.8187	-5307.24	1138.67	0	-2.95388	0.864534	27.8	0	0.0333372	0.0225569	0.150007	0.203292	0.0322093
-0.270021	1.45259	-1.58294	-0.0598651	-0.940462	-4.92477	-113918	24481.8	-75.9998	-392.99	85.7213	663.403	0	-4.05012	0.877858	38.7	0	0.0623334	0.00045655	0.133529	0.162833	0.0634758
3.19931	-0.423563	0.136957	-0.0726488	-5.43109	-12.7591	-73173.2	9655.68	-58.2434	2370.26	-920.783	-495.731	0.333333	-11.8683	0.85792	28	0	0.061612	0.093514	0.0884395	0.170169	0.0784378
-7.79484	-4.38348	-9.85905	0.318337	-6.7847	-21.1579	-56544.8	-46804.9	-206.339	1154.91	574.927	-17.3959	0	-10.961	0.875455	55.8	0	0.0443789	0.0453172	0.145497	0.314617	0.107799
-0.22349	-5.13776	-0.934266	0.218576	2.36322	4.1629	-121176	8552.85	80.1729	-1739.93	-932.328	-523.042	2	13.0064	0.649367	23	0	0.0660318	0.00358396	0.0546988	0.0832854	0.0129737
-5.5198	-6.36281	-6.04006	0.271757	-5.19498	-3.97322	-127599	-15423.9	37.0459	3434.09	1887.76	-467.618	1	-12.8023	0.878606	30.3	0	0.0377832	0.0493724	0.123119	0.230802	0.0825163
1.36582	-3.67735	-1.5331	0.12199	1.45729	26.6593	1517.5	10201.2	30.7255	3233.84	3568.12	1133.79	0	-8.45807	0.832991	47.9	0	0.065791	0	0.0730291	0.123856	0.00995924
1.79296	-1.02056	-1.82756	-0.148897	8.81878	-23.3257	-93598.2	-8281.34	107.882	-4768.88	1445.53	703.309	2	30.7167	0.546664	29.2	1	0.0180133	0	0.104891	0.227029	0.0952739
-2.54792	-4.93072	-0.934391	-0.201136	-3.54931	0.624643	361400	-20887.4	192.232	-1914.47	-1176.21	-405.07	0	-15.1333	0.829208	38.3	0	0.0519476	0.0165033	0.13764	0.127674	0.0863197
-2.08546	-0.654314	-4.34116	-0.0626872	-6.61772	-6.40569	-216825	-9799.65	7.4866	2809.04	-1231.14	-1023.43	0	-11.6003	0.863559	28.5	0	0.0339037	0.0299105	0.105041	0.235364	0.0566808
-2.03695	-5.22949	0.76617	-0.172257	-3.72042	12.2293	-113281	-1131.94	-133.01	-1432	83.0211	-360.895	0	-11.3536	0.849285	35.9	0	0.0866914	0.0272522	0.061413	0.175869	0.0425817
-4.0828	-5.45995	0.367429	0.143757	6.14789	-2.89091	-142574	-9530.34	-60.4869	-2819.12	1430.33	148.57	3	20.7607	0.626823	21	1	0.0732951	0.00996477	0.163281	0.198097	0.0225028
3.78365	4.01555	8.24616	0.0351078	9.7239	24.2708	-19367.6	11662	386.3	4871.25	518.734	-742.695	3.33333	32.7747	0.568697	33.1	0	0.0200581	-2.77332e-20	0	0.244699	0.0768651
-1.06191	-3.33947	-0.388759	0.168402	-2.73675	-3.6302	-14787.7	-6063.5	-137.899	314.645	-206.072	58.2052	0	-5.50794	0.826994	32.2	0	0.0638011	0	0.0323304	0.168074	0.0311305
-1.59151	1.50073	2.20328	-0.0349627	3.03294	35.148	729933	8335.52	428.156	1256.69	-787.768	536.891	0	-13.7703	0.843498	31.7	0	0.0518642	0	0.116495	0.172546	0.0265683
-3.66252	1.66977	-10.8728	0.1454	-7.315	-20.9447	-187828	-31836.6	-166.332	540.454	-2975.18	-1136.33	0.333333	-5.08037	0.826453	27.8	0	0.0698619	0.0392531	0.121827	0.256608	0.052008
-3.18653	2.47737	-4.40801	0.0946461	2.26877	1.9432	-17524.4	-19360	-70.0507	-3365.85	-2302.32	-55.9015	3	15.0532	0.628522	29.6	0	0.0278234	0	0.0296975	0.214024	0.132585
-0.598077	2.2995	4.43177	0.0547785	7.00144	-1.62984	-143060	2332.86	14.7009	-3477.39	5264.6	293.8	0	17.6471	0.631005	27.9	1	0.100615	0.0810235	0.0500858	0.183225	0
0.480484	3.72435	-0.103506	0.0341231	-2.06723	-7.87992	-67587.7	5186.88	60.8772	-545.522	-2896.26	132.55	0	-2.7534	0.872786	36.6	0	0.0476403	0.0206253	0.104599	0.110404	0.0860513
-2.77131	0.72332	-5.10851	0.328419	-1.58391	7.42959	-31665	-1899.24	31.6864	1491.05	-1128.92	-332.594	0	-3.07477	0.840823	42.2	0	0.0580342	0	0.0998259	0.202813	0.0752456
3.57155	-1.75445	3.4047	0.0150039	-0.346623	9.86177	3567.65	10.1008	86.5224	1806.08	947.335	446.253	0	-5.5544	0.853365	33.2	0	0.048634	0	0.0390105	0.141968	0.0113527
-5.82604	-5.38118	-2.05852	-0.052016	-6.20555	-1.37183	-105585	-36885.8	-69.3805	724.93	-3693.21	-1440.36	0	-5.25526	0.785948	26.8	0	0.0480366	0.122296	0.172775	0.173073	0.0406048
0.320535	2.79787	4.56179	-0.184188	-2.5894	14.1195	-73112.9	-20307.1	26.5284	3598.12	3753.1	-529.107	0	-8.6505	0.887561	34.7	0	0.0235778	0.0479885	0.181246	0.176628	0.0451483
2.61054	5.99651	-0.387899	0.0550121	-5.26087	-18.6046	96529.9	9353.6	-285.221	-1745.75	-3528.5	-279.72	0	-9.43484	0.873017	26.8	0	0.0380258	0	0.0686046	0.13914	0.0317866
3.58316	2.09373	1.64287	-0.067314	6.51756	6.96779	-46500.1	13300.5	15.353	-3498.59	3454.95	249.034	2	12.3969	0.592432	31.1	1	0.0388708	0	0.0790314	0.192776	0.0919926
3.83382	2.47822	4.35439	-0.243454	-0.455578	2.46121	44467.1	3915.79	167.903	4335.23	3230.25	853.947	0	-9.34116	0.886093	39.9	0	0.0871918	0	0.0514653	0.151068	0.0451225
-7.68735	-7.06327	-9.31527	0.316643	-1.45679	5.15335	-65166.2	-1328.6	155.27	3438.53	-3644.25	-375.836	0	-0.188967	0.837341	36.8	0	0.0783969	0	0.107907	0.209717	0.0722589
0.896705	1.66313	-0.834626	0.0698977	2.56086	-39.5659	-172185	-888.695	151.102	-5935.92	-2034.54	-295.427	0	17.4336	0.623542	29.3	1	0.0449212	0.00555162	0.142776	0.217152	0.0431432
0.529841	5.12988	1.62567	0.27956	-1.27892	18.6588	79731.2	-17193.8	-114.635	5600.41	2720.87	965.227	0	-11.3672	0.851926	29.9	0	0.031386	0.0115078	0.0692383	0.132334	0.0213305
-4.98961	2.18583	-8.82889	0.215582	0.452394	-6.19161	-83789.2	-16514.7	38.7641	3111.25	-548.462	60.1792	0	8.93983	0.629699	33.6	0	0.022016	0	0.0921706	0.330784	0.0753397
3.25933	10.3085	8.55583	0.138907	-4.03482	-35.161	-158035	-13651.3	3.97444	-6576.44	-3111.01	-137.624	0	-6.79465	0.824508	29.1	1	0.0295076	0.0411388	0.124206	0.189464	0.0466905
-1.22236	2.97791	-1.06617	0.0487337	-0.837228	3.27271	-55435.6	-21600.6	-125.367	-1071.02	2400.21	-463.296	1.66667	2.40866	0.767491	33.1	0	0.0784964	0	0.0714935	0.212997	0.0251009
0.863472	3.06644	0.694369	-0.368589	-3.22087	-34.6625	-74939	-35199.3	-27.0186	-4541.89	-1029.9	-397.834	2.33333	-2.18785	0.687727	36	1	0.0361899	0	0.146435	0.302764	0.100296
-1.13181	1.08388	-3.42278	0.191931	-4.17947	34.5706	38757.7	-26119.8	-140.806	2627.22	1754.44	-46.2488	0	-20.1966	0.885641	40.3	0	0.0463616	0	0.0374479	0.202922	0.0998241
-8.76244	-5.29361	-10.3574	0.161833	-3.87151	-15.5425	221.693	36829.7	-42.5914	589.136	-1775.36	-788.934	0	-7.75149	0.858946	28.2	0	0.0488261	0	0.191855	0.235788	0.0975635
-1.79819	1.97798	-1.52876	-0.0337385	-2.70327	-2.56014	-77558.9	19326	-148.409	2179.16	2493.35	313.454	0	-10.5553	0.837783	32.7	0	0.0135706	0.0105662	0.194937	0.167648	0.138241
0.791078	1.7131	-2.0976	0.0778168	-6.61524	4.57929	-73157.2	2123.34	-232.789	-2642.19	-266.063	-842.381	0	-18.3495	0.876876	28.2	0	0.0461622	0.00342957	0.162477	0.13895	0.0261671
5.29178	0.00887351	-0.986078	0.0128451	-0.446384	22.0736	-25807.4	143.378	-64.4003	4131.06	-417.89	-279.146	0	-1.75903	0.835812	40.2	0	0.0335596	0.0682795	0.11185	0.191895	0.0618756
-0.253106	6.48278	-0.33511	0.214396	3.53093	41.0823	321319	83982.2	212.892	2430.83	-4232.46	436.088	0	-9.70847	0.854336	44.1	0	0.0618441	0	0.0843251	0.149032	0.0563862
6.02663	10.2196	-0.699197	0.116049	-3.81283	-26.1527	-126920	8272.87	5.21425	1010.44	-2163.97	341.392	0	-5.007	0.871673	29.4	0	0.0874977	6.11254e-05	0.0950802	0.211571	0.0572181
-6.29154	-5.26792	-7.03879	0.331942	-2.12991	-13.475	-41986.9	-22285.2	-159.928	-2036.61	-1195.75	-335.513	0	-3.4524	0.860583	29.8	1	0.0275676	0.00696416	0.115095	0.263991	0.0924654
0.267197	5.7316	-5.92743	0.345807	-7.89848	-23.0738	-95213.5	-16029.8	160.912	1532.5	-4597.04	-623.605	0	-14.6946	0.896244	35.2	0	0.0514209	1.01981e-18	0.10572	0.381844	0
-2.28442	4.18027	-0.430719	-0.108743	-2.77747	-35.4313	-97519.1	-24918.1	34.9646	-8195.63	-1911.81	-827.557	0	0.0564248	0.855598	29	1	0.0656731	0	0.272111	0.32838	0.0165433
-1.55392	2.62193	7.5657	0.0240238	11.411	38.2268	30789.1	-10035.5	211.06	2368.22	3480.13	133.287	2	32.4715	0.52232	34.4	0	0.0640169	0.0415348	0.0660813	0.15981	0.135997
2.83703	-3.59771	-2.43534	0.0315978	0.803922	17.0859	14125.8	39250.2	125.779	5244.64	905.188	390.141	1.33333	-6.91234	0.856472	50.8	0	0.05806	0.0128046	0.043304	0.281192	0.0761469
1.90351	2.24026	5.61007	-0.151977	-1.49391	14.1776	40284.8	-1918.87	-158.886	2322.69	1151.06	417.762	0	-8.64171	0.84442	26.7	0	0.0953609	0	0.0590649	0.122233	0.050923
-2.79385	-4.33023	-2.94965	0.0876789	0.304246	29.2521	162729	53524.8	-55.8236	1530.07	-551.688	-506.27	0	-9.22789	0.851862	28.9	0	0.0631402	0.0067791	0.128879	0.23498	0.0643544
-0.659546	3.87021	5.19882	0.322686	-5.30146	-3.76609	-153499	-25288.6	-174.277	1441.02	-776.71	11.1385	0	-9.86435	0.860835	40.7	0	0.0288451	0	0.0651229	0.232732	0.0674791
1.5717	1.42991	-1.96136	-0.0177181	-4.13394	-19.657	-76340.5	-17933.1	-174.708	-974.698	2999.25	-65.2381	0	-14.0355	0.865557	33.9	1	0.0174748	0.0450471	0.156175	0.189424	0.0149501
2.28211	7.29757	3.64835	0.260345	-0.492171	21.0799	-13974.9	1328.39	-104.623	941.896	3104.92	77.0123	0	-6.96541	0.900639	36.6	0	0.00603112	0.00216142	0.0466429	0.224753	0.102161
3.84456	3.72588	-1.01759	-0.218436	-2.21152	-23.3339	10523.1	-8213.7	-43.654	-5972.5	-1517.94	-179.78	1	-6.18586	0.853873	21.9	1	0.0370736	0.052376	0.0751867	0.09467	0.0464498
2.58953	0.495813	2.83118	-0.066294	5.94615	16.1885	315545	-10259.4	211.865	-2440.23	-1416.18	83.2352	0.666667	15.408	0.535299	27.8	0	0.0566123	0.0177873	0.0659699	0.148067	0.101986
4.13424	6.584	0.958636	-0.16231	-1.60065	21.6428	-103688	10199.2	5.80505	1793.08	-4647.46	-193.185	0	-4.50637	0.816042	25.4	0	0.0746918	0.100393	0.10972	0.104712	0.0301857
-3.91419	-3.63039	-8.62477	0.239389	-5.05673	11.6421	-208974	-32039.4	95.4809	3270.88	-1857.99	-1166.24	0	-7.49199	0.823222	45	0	0.00722475	0	0.0384224	0.352549	0.0523945
1.25357	-2.05235	-3.42415	-0.0830166	10.7334	5.83027	238609	55666.6	107.116	-2661.96	-785.782	-56.5414	0.666667	24.3385	0.553901	31.9	1	0.0369852	0.00204668	0.0910568	0.252376	0.112236
-3.6271	2.80874	-2.38992	0.286769	-6.55038	7.00699	-55777.8	-21019.8	20.4912	-393.342	-2977.79	-571.168	0	-17.6939	0.836668	38	0	0.0366059	0	0.119188	0.211836	0.0990366
-0.360212	3.09357	6.58155	0.193115	-1.455	26.7062	-36487.7	12702.8	-170.112	359.101	1622.61	344.98	0	-12.6471	0.841415	30.1	0	0.0838847	0.0202316	0.0616293	0.11075	0.0505594
-1.32062	-1.70827	-4.83119	0.126218	-3.43924	2.7911	-23911.3	-17213.1	-311.587	3524.15	298.463	135.955	3	-6.58393	0.803806	38	0	0.0456765	0	0.0731234	0.143239	0.0176986
-8.6703	-0.755689	-6.89349	0.401357	-7.52573	-17.6982	-217148	-43006.7	-277.737	-133.134	-1525.1	-891.545	2	-6.35156	0.727702	31	0	0	-9.53015e-19	0.14005	0.410677	0.0814417
-5.81518	-1.77351	3.58558	0.135672	9.99265	0.937822	361142	165.242	391.538	-4151.31	-1771.18	-183.811	2.66667	25.0447	0.51377	20.8	1	0.105306	0	0.114564	0.147841	0.039641
1.11168	-3.15266	9.11757	-0.0251195	4.46462	40.7517	9669.95	8739.48	86.4198	3590.99	1907.26	483.734	2.5	3.76593	0.740353	43	0	0.0578375	0.0100855	0.039667	0.138706	0.0464766
-0.5597	5.32446	5.89954	0.083909	-2.99777	-5.36915	-45175.7	-20223.3	-167.744	7607.81	3300.7	-96.3699	0	-4.08509	0.862722	31.1	0	0.0634153	0.0023879	0.120878	0.207677	0.0847168
-1.17743	2.52544	4.47895	0.275953	-4.00122	5.33384	108711	-5695.13	-164.135	-1087.19	-4801.98	-110.328	0	-10.1132	0.880935	36.2	0	0.0573986	0	0.0607727	0.176459	0.106219
-5.26942	-1.75106	-3.14043	0.243363	-0.818709	-47.8777	-141651	32723.5	-145.092	-5150.44	132.623	303.49	0	0.874361	0.833783	42.1	1	0.073094	0	0.0731355	0.0810423	0.0337042
1.4923	-8.45528	2.81114	0.41512	-3.58281	18.5505	-140598	-4536.79	-92.0004	1690.94	-2271.88	-511.216	0.333333	-8.43603	0.861318	17.6	0	0.0442342	0.0586432	0	0.182724	0.00221445
-1.27722	-3.30134	-5.47569	0.0495298	1.75966	-17.5795	-135859	-25425.6	152.333	-5168.28	3555.18	768.156	0	1.3089	0.83016	31	1	0.0374594	0	0.118464	0.157323	0.0905626
0.814312	-3.21709	1.24042	-0.0163081	-2.71638	-10.5885	-8170.46	-18137.9	-143.173	-974.063	658.539	441.005	0	-5.11112	0.886024	29.4	0	0.060395	0.0308037	0.0704651	0.190071	0.0647136
0.31835	0.8939	-5.61565	-0.0226304	-0.371353	-3.27787	362615	-7136.8	83.118	2965.71	789.708	540.952	2	-6.84302	0.806154	35.8	0	0.0308483	0	0.0784933	0.17389	0.144895
-2.07919	3.60606	-0.806325	-0.0765615	0.0751629	-8.46297	21729.2	14251.7	108.639	2738.04	960.156	222.399	1.66667	0.00890419	0.844007	49	0	0.0461526	0.0551664	0.0844508	0.188649	0.0729722
-2.85525	-3.98818	-1.63744	0.170937	-5.50654	-7.95445	75570.1	-18402.6	-47.3821	-2492.84	-3528.69	-274.126	0	-12.5806	0.905014	22.4	0	0.120553	0.000594602	0.150166	0.176808	0.0407616
1.94232	-0.765078	1.91947	-0.170932	-0.461099	13.3649	-45152.8	-2997.34	190.158	3886.33	-77.5493	1722.56	0	-11.7215	0.844929	34	0	0.0820768	0	0.026818	0.153871	0.0725899
2.48889	0.610938	1.0725	-0.00828435	-0.607989	20.6457	-29707.8	13688.4	-121.122	4509.89	729.882	-35.4117	0	-5.0125	0.878655	39.9	0	0.0295423	0.0544326	0.142782	0.102203	0.0330201
1.26782	-1.57081	9.41044	0.0268646	2.89958	-2.31046	-32661.1	-831.158	224.118	3986.4	-2239.3	249.642	3	13.6522	0.677305	41.9	0	0.0417266	0.0173272	0.0910383	0.248405	0.0769134
0.947141	-0.0388187	3.84696	0.188817	-2.83453	-3.08699	-110257	-8137.4	79.6116	5227.01	-402.336	441.795	1	-7.27748	0.857653	53	0	0.0624345	0.0467682	0.179251	0.161123	0.0272528
-1.9003	-2.99838	-3.08364	-0.019446	-2.02713	4.68243	-41835.4	-12834.6	-38.2829	2561.62	748.397	-186.972	3	-3.93676	0.855541	20.9	0	0.0366254	0	0.123367	0.129164	0.0612237
-4.41123	-2.07745	-5.52911	0.209645	-8.01174	-18.1787	-189497	-37882.9	118.523	5232.89	-637.448	-1084.89	0	-12.1941	0.869359	31.8	0	0.0414246	0	0.0426713	0.309284	0.0713593
0.963906	-6.48832	-2.89084	-0.419341	-7.00008	-38.9913	-87852.1	-22552.8	-27.3822	-5649.76	-5307.87	-1046.47	0	-10.7933	0.827859	22.9	1	0.0952396	0.283964	0.147366	0.120992	0.0755956
-6.78006	-1.22474	-9.80077	0.338021	-5.81065	2.52165	-105978	-4474.43	-240.623	-1864.08	-2486.11	16.3596	0	-15.2414	0.881773	44.2	0	0.0214351	0	0.0156315	0.274216	0.10275
-2.06292	3.90192	3.77794	0.0718466	-2.68566	23.7284	-78408.3	2527.96	-228.771	2636.72	1467.62	79.3198	0	-12.3731	0.858138	29.2	0	0.0591941	0	0.0252299	0.215676	0.152237
-1.95777	-5.02547	-5.75624	-0.0369715	-0.141171	-18.8963	-88686.9	5140.29	-57.9536	-758.883	3072.65	154.027	0	-3.26723	0.825987	31.8	1	0.0651168	0.0528689	0.136535	0.178785	0.0573599
-5.03658	0.970303	-7.67311	0.16256	-5.97756	8.15908	-76867.5	-13032.3	-173.14	-1200.41	-2656.26	-777.491	0	-13.5626	0.886844	34.9	0	0.0670624	0	0.124234	0.302962	0.0823013
1.65911	10.3729	6.91674	-0.0413561	0.716363	-17.0666	-57175.7	45731	-106.118	-4239.62	-948.944	417.629	0	-3.78169	0.852996	22.9	1	0.148131	0	0.152881	0.0811628	0.0123047
-5.25636	-6.92088	-4.73175	0.312058	-2.54576	35.226	-152997	-4388.68	-95.8668	-216.622	-2529.32	-1039.83	0	-6.46371	0.84587	23.7	0	0.0370069	0.04705	0.166909	0.269968	0.107548
-1.74184	0.130098	-8.61808	-0.0806366	-2.35777	-44.3719	-134092	-13576.1	12.561	-6481.49	1127.99	-577.448	1	0.246288	0.866026	31.3	1	0.0162113	0	0.0574909	0.240259	0.113159
1.22062	-2.03954	3.69656	-0.16013	4.98835	6.33718	-2397.97	-12961	171.187	4252.69	-2777.32	-101.125	2	23.3673	0.577695	41.2	0	0.0195937	0.00811328	0.0725656	0.226972	0.055872
0.473777	3.0093	4.64609	0.242278	-2.43299	12.9041	-33029.5	-3798.34	-203.151	472.469	1776.64	8.38794	0	-9.24242	0.870256	36.1	0	0.0780439	0	0.135499	0.220648	0.0199046
1.64627	1.99336	4.17406	-0.0718251	5.68499	-2.62951	50999	26999.3	-62.1006	2716.59	1680.13	798.814	2.5	17.317	0.569212	35.8	0	0.0583906	0	0.0639414	0.143585	0.0493714
0.744556	0.89108	1.23379	0.0399118	-2.34535	10.5708	-135490	6152.89	-79.6412	-2166.13	522.883	12.6642	0	-8.90252	0.860498	36.2	0	0.073935	0.0100629	0.0579447	0.10383	0.0441838
1.71153	3.64018	1.58478	-0.110559	-1.79832	-3.16841	-46580.7	-3271.91	-6.28131	2448.04	683.61	472.654	0	-5.43088	0.825063	36.1	0	0.0370573	0.0481469	0.113073	0.132959	0.0314523
-0.381987	-0.809859	12.7608	-0.0626233	4.2508	17.0416	29967.8	-14306.1	28.0229	3967.13	4932.3	-125.339	0	12.5923	0.620352	23.1	0	0.0504298	0.0345655	0.0684285	0.138028	0.0299923
-2.2601	1.42293	2.16178	-0.0663642	-0.915252	8.86461	-29889	-10371.7	88.234	3417.87	-611.791	-103.674	0	-1.57351	0.848656	45.5	0	0.0423759	0	0.109374	0.255532	0.0840489
2.2148	4.29454	2.81638	0.0205535	-3.47883	-4.94322	-105892	1448.51	-96.6498	-1316.32	-892.415	262.18	0	-8.81041	0.85842	40.3	0	0.0337031	0.00870949	0.0654301	0.135438	0.0543722
2.71329	-0.31324	-8.5807	0.0671426	-5.38144	-8.26215	-12070	2531.15	-174.587	-137.73	-3290.91	-119.966	1	-12.0333	0.868799	35.1	0	0.0428562	0	0.0336476	0.163062	0.0648817
-1.81714	0.474215	-4.58916	0.16729	-0.948798	-15.3994	-62232.9	-28180.6	-230.704	-1221.84	-1407.36	-81.3736	0	10.286	0.819315	30.8	0	0.058395	0	0.100519	0.0787847	0.057913
5.20729	1.65106	-1.82778	0.100527	-4.79565	-3.93262	-115209	-258.136	-57.8163	-2611.99	-4553.87	-338.004	0	-8.78103	0.853297	29.2	0	0.0751743	0	0.0396158	0.139348	0.021807
-3.73772	-3.4408	-0.0240013	0.31375	-7.69592	-5.46824	-69818.7	-25050.6	-177.38	1094.17	-2072.33	-663.723	0	-16.0066	0.876268	24.6	0	0.0253354	0	0.13408	0.200636	0.111281
1.35516	6.55877	-1.75911	-0.0435868	-0.341899	10.1325	25466.1	29259.5	-198.189	2005.21	-739.49	633.451	0	-5.45094	0.864513	34.5	0	0.0581717	0.00961271	0.0847965	0.165656	0.0242193
1.22945	0.801402	-1.34666	0.0100356	3.86618	-11.7807	-43102.1	-3795.45	-102.596	-2523.68	895.104	338.034	2.66667	12.053	0.632569	26.4	1	0.0315419	0.0337214	0.112774	0.241592	0.107215
-0.192106	-2.22558	3.01927	0.166761	-7.91295	13.9322	13777	-23015.3	-99.7403	1791.56	-294.211	-3313.39	0	-13.0869	0.861016	40.9	0	0.0516132	0	0.0563887	0.164601	0.0450183
-1.7666	4.03898	-4.81121	-0.1965	0.35864	-8.74194	-61096.8	-50272.8	17.7212	610.508	-257.557	-885.553	0	16.6169	0.62784	22.6	0	0.0383564	0.0789909	0.210915	0.149504	0.0616325
0.0297838	-1.67081	-0.185943	0.0626683	-0.0639448	-30.3449	-125805	-15548.6	-54.2272	-2262.59	2260.18	150.923	0.666667	3.15856	0.798844	23.7	1	0.0760476	0	0.145968	0.155009	0.0348276
-0.0358533	5.49484	-0.674805	-0.186363	-0.339389	0.800644	-94455.2	359.369	54.2627	3514.86	-91.3946	213.129	0	0.986847	0.842317	26.4	0	0.0684737	0	0.085634	0.200156	0.0637943
2.93055	9.34479	-3.13106	-0.0755797	5.46491	-4.57991	-10136.6	994.285	101.086	-2567.18	-1543.05	-347.597	3.33333	25.9072	0.458894	18.7	0	0.067705	0	0.062329	0.0950611	0.0431542
0.567187	-0.675377	-4.73097	0.146827	-1.87558	5.02671	428120	14242.9	5.7444	4199.57	-2401.65	567.742	0.333333	-14.626	0.896449	43.8	0	0.0351524	0	0.061955	0.200489	0.0807482
3.89328	-2.27972	-7.87615	-0.183451	0.395652	-10.6458	-72947.8	-1858.69	-88.8471	-4069.95	1643.59	139.826	0	-1.95589	0.854866	31.3	1	0.0705641	0.0878796	0.114515	0.128008	0.0657698
-2.94901	-0.250972	-9.08708	0.164418	-3.68437	10.7141	-26054.3	8406.03	-53.2717	-2101.12	-274.137	-601.341	0	-12.8879	0.859102	34.1	0	0.0585356	0	0.101788	0.272742	0.0331122
-1.41162	-8.09248	-6.48669	-0.154822	5.49339	-21.151	-49653.2	-307.006	74.7541	-3638.89	737.232	572.032	2	17.2878	0.54668	26.6	1	0.049503	0	0.0903128	0.143627	0.0945192
2.61793	7.11724	16.3288	0.106638	2.96012	29.1856	-5899.71	16643	360.212	2014.06	-940.871	438.408	0	-0.689203	0.850889	25.5	0	0.0249042	-7.27082e-20	0	0.167353	0.0368851
0.738339	-0.158954	4.41979	-0.0943711	1.90835	21.5072	-18484.8	29896.3	-25.9896	4186.61	733.44	947.209	0.666667	-3.1542	0.873488	45.3	0	0.106595	0	0.0338167	0.0803338	0.029687
-1.94023	-1.49306	-1.62228	0.0490139	9.08861	-1.00748	1339.58	14587.2	265.884	-3662.97	3311.49	618.077	3	19.206	0.558184	47	1	0.0486175	0	0.0840938	0.215109	0.130355
4.6566	0.270677	-2.1894	0.147095	-1.56912	38.7654	-36882.4	-9095.24	-54.7343	5018.84	228.791	-917.246	0	-6.72965	0.814239	33.4	0	0.0308148	0	0.109758	0.24197	0.0426095
1.70656	2.46198	5.7476	-0.0791368	-1.84395	7.67392	61946.3	-20705.8	-313.898	1913.75	4189.21	169.344	1	-6.1941	0.848341	39.7	0	0.101125	0.00623286	0.0664589	0.181387	0.0283137
3.36935	5.0086	6.88671	-0.148953	-4.04459	12.1245	33999.9	-19384.2	-212.197	7595.01	-160.052	339.056	0	-12.693	0.874733	29.3	0	0.0862887	0.0294491	0.0994332	0.14455	0.0451878
0.719185	1.39696	1.43225	0.266674	-3.51517	10.1893	-81414.6	1426.86	-270.506	11295.1	1328.55	-145.444	0	-8.14292	0.85402	53.3	0	0.0480353	0.0038075	0.0700155	0.274926	0.0053902
0.801799	-0.759957	-0.245539	-0.254326	5.99343	-31.1236	301341	-20314.5	125.503	-2453.39	-1098.82	-349.364	4.33333	24.5113	0.571344	33.9	1	0.0267551	0.0366656	0.159336	0.233758	0.0833172
-1.68873	-3.8622	3.28146	0.187079	-2.38127	-7.32136	-89489.7	2572.67	-197.077	-1015.08	509.777	582.201	0	-5.63033	0.811983	33.2	0	0.0297049	0	0.0987215	0.101598	0.0691141
6.21524	0.6395	7.01252	-0.153334	-2.06543	21.9657	40923.8	-8275.04	7.46729	960.781	768.572	588.482	0	-14.925	0.871993	32.6	0	0.032197	0.00312146	0.156269	0.123081	0.0593505
-0.699982	0.279428	1.32956	-0.202885	-6.7113	-4.5395	-11670.6	-29381.1	38.743	1347.27	818.066	-348.401	0	-18.99	0.88358	48.8	0	0.0318202	0.00962393	0.103409	0.196556	0.0651694
2.72876	3.00657	2.57289	-0.174712	1.63369	5.57139	-68182.3	4127.3	94.3812	-1368.91	81.9327	546.665	0.333333	3.35145	0.637181	44.9	0	0.0660011	0.0114085	0.113232	0.145382	0.0582639
-4.02275	2.97778	2.57676	0.102372	-3.17733	-7.0353	-38399.9	-13356.1	-60.114	2051.98	-1114.26	-648.573	0	-1.48853	0.754091	32.1	0	0.0450446	0.0357069	0.150174	0.184029	0.0520056
-6.7347	-4.01058	-3.36859	0.0774161	2.00438	-32.3147	-297624	-28146.9	-250.92	-8857.39	67.1477	-698.076	3.33333	22.5434	0.601849	25.6	1	0.0190014	0.00546422	0.124605	0.284847	0.0891726
1.57792	-2.8647	1.04644	-0.0351937	5.56114	12.2889	-17897.8	1832.41	54.2171	941.684	11.0585	742.871	2.66667	16.7646	0.625599	43.1	0	0.0610482	0	0.108651	0.195132	0.090975
2.09531	1.00699	-2.92373	-0.321689	2.065	-22.3052	-144875	-7368.19	-124.939	-2981.66	3361.38	474.32	0	6.98367	0.816281	17.9	1	0.122617	0.208616	0.124797	0.107604	0
0.794887	-1.07439	-7.8423	-0.0252859	1.48739	17.477	-79726.6	-3185.73	-69.7776	-2156.47	-1607.25	185.005	0	5.5971	0.85778	30.8	0	0.0804142	0.0675488	0.118361	0.188716	0.0502621
-2.66888	5.94475	-1.55368	0.118752	-1.29077	-15.7597	16076.2	24241.3	-76.9214	-1725.12	-991.603	689.023	0	-11.5662	0.805996	29.7	1	0.082951	0.0374251	0.0849358	0.126641	0.027926
-5.1097	-3.08041	-3.20628	0.0610371	-1.02746	14.4238	-58467.5	-16174	-147.861	1878.37	934.596	158.238	0	-2.59051	0.862891	37.4	0	0.0371777	0	0.14681	0.236624	0.0668107
1.51704	-3.26267	-0.561745	-0.077867	12.9453	-6.59216	367778	27103.4	257.272	-4733.69	2848.61	444.141	3.33333	29.9188	0.504164	25.9	1	0.0870477	0	0.0541578	0.115851	0.0421302
-4.22116	-7.08728	-0.0584232	0.173788	-2.18605	26.3745	-115902	-13180.5	77.1979	3632.64	1626.55	-664.214	0	-8.57698	0.846256	40.2	0	0.0627752	0	0.0337015	0.108694	0.041826
3.95443	-3.34079	1.69147	-0.428931	-5.56362	11.9516	-34305.9	-49649.2	76.4116	-331.274	-3106.42	-3426.24	0	0.899621	0.684316	39.9	0	0.130321	0	0.0704783	0.175498	0.0225731
-2.0673	1.34107	-1.86905	0.00871625	4.62921	-17.6384	-64477	-5464.72	-36.9404	-8458.93	179.738	-531.848	2.66667	19.5906	0.63466	46.2	1	0.0595656	0	0.0671243	0.235206	0.0608372
-3.01882	-6.88535	2.83631	0.131595	1.08558	22.2227	76420.9	13686	-212.67	3528.58	3780.68	1251.77	0	-8.16149	0.84601	63.1	0	0.0599839	0	0.0201205	0.149038	0.0246642
4.39873	9.69638	9.30689	-0.0448754	12.9887	8.64633	-75807.5	10544.1	14.8425	-5239.13	3282.35	1323.89	3	32.9295	0.547812	54.2	1	0.110993	0	0.0637184	0.0814105	0.000765522
3.96192	4.90556	13.3672	-0.225653	-0.231028	8.10722	-89798.1	42799.5	-15.1354	4499.66	1328.6	553.802	0	-7.11039	0.822783	37.8	0	0.121138	0.104178	0.11976	0.0440745	0
-0.821502	-2.39462	-1.91874	0.142685	-4.16076	-0.200276	-17863.1	-1548.62	-272.473	846.011	-1954.11	64.7969	0	-9.39303	0.859074	28.2	0	0.0580025	0.010377	0.110139	0.122791	0.0291077
3.87362	-7.1605	20.8789	-0.855204	2.91982	50.2271	62949.6	25582.1	84.7498	-1148.74	7471.01	787.421	0	-14.8056	0.86498	35.3	0	0.164738	0	3.05237e-18	0.040359	0.00935491
-5.50966	0.894912	6.70896	-0.355833	10.2012	-23.9304	-50963.3	6484.35	113.016	-1105.81	4494.9	46.0515	2.33333	35.3594	0.535445	32.3	1	0.0684687	0.046879	0.24368	0.110786	0.0131378
